# Supplementary material for: Population transcriptomic analysis identifies the comprehensive lncRNAs landscape of spike in wheat (Triticum aestivum L.)
Source: BMC Plant Biol. 2022 Sep 21;22:450. doi: 10.1186/s12870-022-03828-x (PMC9490906; doi:10.1186/s12870-022-03828-x)
Supplement: Supplementary file 1 — Additional file 1: Table S1. Summary of all lncRNAs. Table S2. Summary of all lncRNA-mRNA pairs. Table S3. GO and KEGG enrichment of all target mRNAs. Table S4. Homologous lncRNAs between wheat and other species. Table S5. Sequence conservation of wheat lncRNAs based on results of whole-genome alignment. Table S6. Message of samples in population analysis. Table S7. Nucleotide diversity in each group. Table S8. Detail information of haplotype in lncRNA or target mRNA. (Yellow annotation indicates that gene has different haplotypes in different populations). Table S9. Interrelationship of ceRNA network between lncRNA, miRNA and mRNA. Table S10. Overlap between lncRNA or target mRNA and GWAS signals. Table S11. Overlap between lncRNA or target mRNA and known QTLs. Table S12. Overlap between lncRNA or target mRNA and introgression regions. Table S13. Information of 93 wheat lines. Table S14. Primers used for qRT-PCR analysis. [file 12870_2022_3828_MOESM1_ESM.xlsx]

## Sheet: Table S1
Table S1. Summary of all lncRNAs.
Chrom	Type	Start	End	Strand	Attributes	lncRNA Type
1A	transcript	1143887	1145934	+	gene_id "lncRNA.1"; transcript_id "lncRNA.1.1";	j
1A	exon	1143887	1143906	+	gene_id "lncRNA.1"; transcript_id "lncRNA.1.1"; exon_number "1";	j
1A	exon	1144082	1144128	+	gene_id "lncRNA.1"; transcript_id "lncRNA.1.1"; exon_number "2";	j
1A	exon	1144356	1144655	+	gene_id "lncRNA.1"; transcript_id "lncRNA.1.1"; exon_number "3";	j
1A	exon	1145366	1145934	+	gene_id "lncRNA.1"; transcript_id "lncRNA.1.1"; exon_number "4";	j
1A	transcript	1188828	1190867	+	gene_id "lncRNA.6"; transcript_id "lncRNA.6.2";	j
1A	exon	1188828	1189073	+	gene_id "lncRNA.6"; transcript_id "lncRNA.6.2"; exon_number "1";	j
1A	exon	1189258	1189463	+	gene_id "lncRNA.6"; transcript_id "lncRNA.6.2"; exon_number "2";	j
1A	exon	1189869	1190867	+	gene_id "lncRNA.6"; transcript_id "lncRNA.6.2"; exon_number "3";	j
1A	transcript	1203441	1204027	.	gene_id "lncRNA.8"; transcript_id "lncRNA.8.1";	u
1A	exon	1203441	1204027	.	gene_id "lncRNA.8"; transcript_id "lncRNA.8.1"; exon_number "1";	u
1A	transcript	1309486	1310083	.	gene_id "lncRNA.12"; transcript_id "lncRNA.12.1";	u
1A	exon	1309486	1310083	.	gene_id "lncRNA.12"; transcript_id "lncRNA.12.1"; exon_number "1";	u
1A	transcript	1678722	1679021	.	gene_id "lncRNA.17"; transcript_id "lncRNA.17.1";	u
1A	exon	1678722	1679021	.	gene_id "lncRNA.17"; transcript_id "lncRNA.17.1"; exon_number "1";	u
1A	transcript	1737968	1738873	.	gene_id "lncRNA.20"; transcript_id "lncRNA.20.1";	u
1A	exon	1737968	1738873	.	gene_id "lncRNA.20"; transcript_id "lncRNA.20.1"; exon_number "1";	u
1A	transcript	1730844	1731048	.	gene_id "lncRNA.22"; transcript_id "lncRNA.22.1";	i
1A	exon	1730844	1731048	.	gene_id "lncRNA.22"; transcript_id "lncRNA.22.1"; exon_number "1";	i
1A	transcript	2154084	2157485	.	gene_id "lncRNA.26"; transcript_id "lncRNA.26.1";	u
1A	exon	2154084	2157485	.	gene_id "lncRNA.26"; transcript_id "lncRNA.26.1"; exon_number "1";	u
1A	transcript	2642446	2648143	-	gene_id "lncRNA.34"; transcript_id "lncRNA.34.2";	j
1A	exon	2642446	2642910	-	gene_id "lncRNA.34"; transcript_id "lncRNA.34.2"; exon_number "1";	j
1A	exon	2643476	2643595	-	gene_id "lncRNA.34"; transcript_id "lncRNA.34.2"; exon_number "2";	j
1A	exon	2644513	2644641	-	gene_id "lncRNA.34"; transcript_id "lncRNA.34.2"; exon_number "3";	j
1A	exon	2646360	2646411	-	gene_id "lncRNA.34"; transcript_id "lncRNA.34.2"; exon_number "4";	j
1A	exon	2646594	2646657	-	gene_id "lncRNA.34"; transcript_id "lncRNA.34.2"; exon_number "5";	j
1A	exon	2647429	2647537	-	gene_id "lncRNA.34"; transcript_id "lncRNA.34.2"; exon_number "6";	j
1A	exon	2647638	2647840	-	gene_id "lncRNA.34"; transcript_id "lncRNA.34.2"; exon_number "7";	j
1A	exon	2647926	2648143	-	gene_id "lncRNA.34"; transcript_id "lncRNA.34.2"; exon_number "8";	j
1A	transcript	2801097	2801807	.	gene_id "lncRNA.37"; transcript_id "lncRNA.37.1";	u
1A	exon	2801097	2801807	.	gene_id "lncRNA.37"; transcript_id "lncRNA.37.1"; exon_number "1";	u
1A	transcript	2978633	2982113	-	gene_id "lncRNA.41"; transcript_id "lncRNA.41.2";	j
1A	exon	2978633	2978953	-	gene_id "lncRNA.41"; transcript_id "lncRNA.41.2"; exon_number "1";	j
1A	exon	2979436	2979584	-	gene_id "lncRNA.41"; transcript_id "lncRNA.41.2"; exon_number "2";	j
1A	exon	2979869	2979980	-	gene_id "lncRNA.41"; transcript_id "lncRNA.41.2"; exon_number "3";	j
1A	exon	2980093	2980164	-	gene_id "lncRNA.41"; transcript_id "lncRNA.41.2"; exon_number "4";	j
1A	exon	2980251	2980344	-	gene_id "lncRNA.41"; transcript_id "lncRNA.41.2"; exon_number "5";	j
1A	exon	2981620	2982113	-	gene_id "lncRNA.41"; transcript_id "lncRNA.41.2"; exon_number "6";	j
1A	transcript	3458098	3458356	.	gene_id "lncRNA.52"; transcript_id "lncRNA.52.1";	u
1A	exon	3458098	3458356	.	gene_id "lncRNA.52"; transcript_id "lncRNA.52.1"; exon_number "1";	u
1A	transcript	4066292	4067475	.	gene_id "lncRNA.67"; transcript_id "lncRNA.67.1";	u
1A	exon	4066292	4067475	.	gene_id "lncRNA.67"; transcript_id "lncRNA.67.1"; exon_number "1";	u
1A	transcript	4206829	4207648	.	gene_id "lncRNA.69"; transcript_id "lncRNA.69.1";	u
1A	exon	4206829	4207648	.	gene_id "lncRNA.69"; transcript_id "lncRNA.69.1"; exon_number "1";	u
1A	transcript	4651081	4651379	.	gene_id "lncRNA.78"; transcript_id "lncRNA.78.1";	u
1A	exon	4651081	4651379	.	gene_id "lncRNA.78"; transcript_id "lncRNA.78.1"; exon_number "1";	u
1A	transcript	5030779	5031979	.	gene_id "lncRNA.82"; transcript_id "lncRNA.82.1";	u
1A	exon	5030779	5031979	.	gene_id "lncRNA.82"; transcript_id "lncRNA.82.1"; exon_number "1";	u
1A	transcript	5332623	5333233	.	gene_id "lncRNA.84"; transcript_id "lncRNA.84.1";	u
1A	exon	5332623	5333233	.	gene_id "lncRNA.84"; transcript_id "lncRNA.84.1"; exon_number "1";	u
1A	transcript	5367991	5368550	.	gene_id "lncRNA.85"; transcript_id "lncRNA.85.1";	u
1A	exon	5367991	5368550	.	gene_id "lncRNA.85"; transcript_id "lncRNA.85.1"; exon_number "1";	u
1A	transcript	5462808	5463850	.	gene_id "lncRNA.86"; transcript_id "lncRNA.86.1";	u
1A	exon	5462808	5463850	.	gene_id "lncRNA.86"; transcript_id "lncRNA.86.1"; exon_number "1";	u
1A	transcript	5464271	5464745	.	gene_id "lncRNA.87"; transcript_id "lncRNA.87.1";	u
1A	exon	5464271	5464745	.	gene_id "lncRNA.87"; transcript_id "lncRNA.87.1"; exon_number "1";	u
1A	transcript	6402918	6403694	.	gene_id "lncRNA.88"; transcript_id "lncRNA.88.1";	u
1A	exon	6402918	6403694	.	gene_id "lncRNA.88"; transcript_id "lncRNA.88.1"; exon_number "1";	u
1A	transcript	6638283	6639396	.	gene_id "lncRNA.115"; transcript_id "lncRNA.115.1";	u
1A	exon	6638283	6639396	.	gene_id "lncRNA.115"; transcript_id "lncRNA.115.1"; exon_number "1";	u
1A	transcript	6765141	6766996	-	gene_id "lncRNA.121"; transcript_id "lncRNA.121.6";	o
1A	exon	6765141	6765193	-	gene_id "lncRNA.121"; transcript_id "lncRNA.121.6"; exon_number "1";	o
1A	exon	6766297	6766548	-	gene_id "lncRNA.121"; transcript_id "lncRNA.121.6"; exon_number "2";	o
1A	exon	6766631	6766996	-	gene_id "lncRNA.121"; transcript_id "lncRNA.121.6"; exon_number "3";	o
1A	transcript	7331882	7332997	.	gene_id "lncRNA.198"; transcript_id "lncRNA.198.1";	u
1A	exon	7331882	7332997	.	gene_id "lncRNA.198"; transcript_id "lncRNA.198.1"; exon_number "1";	u
1A	transcript	7333989	7336027	.	gene_id "lncRNA.199"; transcript_id "lncRNA.199.1";	u
1A	exon	7333989	7336027	.	gene_id "lncRNA.199"; transcript_id "lncRNA.199.1"; exon_number "1";	u
1A	transcript	7773054	7774356	.	gene_id "lncRNA.206"; transcript_id "lncRNA.206.1";	u
1A	exon	7773054	7774356	.	gene_id "lncRNA.206"; transcript_id "lncRNA.206.1"; exon_number "1";	u
1A	transcript	7795070	7795730	.	gene_id "lncRNA.208"; transcript_id "lncRNA.208.1";	u
1A	exon	7795070	7795730	.	gene_id "lncRNA.208"; transcript_id "lncRNA.208.1"; exon_number "1";	u
1A	transcript	7839497	7840179	.	gene_id "lncRNA.212"; transcript_id "lncRNA.212.1";	u
1A	exon	7839497	7840179	.	gene_id "lncRNA.212"; transcript_id "lncRNA.212.1"; exon_number "1";	u
1A	transcript	7992008	7992293	.	gene_id "lncRNA.215"; transcript_id "lncRNA.215.1";	u
1A	exon	7992008	7992293	.	gene_id "lncRNA.215"; transcript_id "lncRNA.215.1"; exon_number "1";	u
1A	transcript	8009353	8009596	.	gene_id "lncRNA.216"; transcript_id "lncRNA.216.1";	u
1A	exon	8009353	8009596	.	gene_id "lncRNA.216"; transcript_id "lncRNA.216.1"; exon_number "1";	u
1A	transcript	8127722	8129066	.	gene_id "lncRNA.218"; transcript_id "lncRNA.218.1";	u
1A	exon	8127722	8129066	.	gene_id "lncRNA.218"; transcript_id "lncRNA.218.1"; exon_number "1";	u
1A	transcript	8133025	8133291	.	gene_id "lncRNA.219"; transcript_id "lncRNA.219.1";	u
1A	exon	8133025	8133291	.	gene_id "lncRNA.219"; transcript_id "lncRNA.219.1"; exon_number "1";	u
1A	transcript	9598091	9599205	-	gene_id "lncRNA.246"; transcript_id "lncRNA.246.2";	o
1A	exon	9598091	9598192	-	gene_id "lncRNA.246"; transcript_id "lncRNA.246.2"; exon_number "1";	o
1A	exon	9598917	9599205	-	gene_id "lncRNA.246"; transcript_id "lncRNA.246.2"; exon_number "2";	o
1A	transcript	9979614	9981083	+	gene_id "lncRNA.251"; transcript_id "lncRNA.251.1";	j
1A	exon	9979614	9979966	+	gene_id "lncRNA.251"; transcript_id "lncRNA.251.1"; exon_number "1";	j
1A	exon	9980355	9980414	+	gene_id "lncRNA.251"; transcript_id "lncRNA.251.1"; exon_number "2";	j
1A	exon	9980648	9981083	+	gene_id "lncRNA.251"; transcript_id "lncRNA.251.1"; exon_number "3";	j
1A	transcript	10165857	10166561	.	gene_id "lncRNA.264"; transcript_id "lncRNA.264.1";	u
1A	exon	10165857	10166561	.	gene_id "lncRNA.264"; transcript_id "lncRNA.264.1"; exon_number "1";	u
1A	transcript	10399698	10400284	.	gene_id "lncRNA.268"; transcript_id "lncRNA.268.1";	u
1A	exon	10399698	10400284	.	gene_id "lncRNA.268"; transcript_id "lncRNA.268.1"; exon_number "1";	u
1A	transcript	10816166	10816536	.	gene_id "lncRNA.272"; transcript_id "lncRNA.272.1";	u
1A	exon	10816166	10816536	.	gene_id "lncRNA.272"; transcript_id "lncRNA.272.1"; exon_number "1";	u
1A	transcript	10883867	10884299	.	gene_id "lncRNA.273"; transcript_id "lncRNA.273.1";	u
1A	exon	10883867	10884299	.	gene_id "lncRNA.273"; transcript_id "lncRNA.273.1"; exon_number "1";	u
1A	transcript	10965234	10965568	.	gene_id "lncRNA.274"; transcript_id "lncRNA.274.1";	u
1A	exon	10965234	10965568	.	gene_id "lncRNA.274"; transcript_id "lncRNA.274.1"; exon_number "1";	u
1A	transcript	11199074	11200386	.	gene_id "lncRNA.280"; transcript_id "lncRNA.280.1";	u
1A	exon	11199074	11200386	.	gene_id "lncRNA.280"; transcript_id "lncRNA.280.1"; exon_number "1";	u
1A	transcript	11534900	11536532	.	gene_id "lncRNA.286"; transcript_id "lncRNA.286.1";	u
1A	exon	11534900	11536532	.	gene_id "lncRNA.286"; transcript_id "lncRNA.286.1"; exon_number "1";	u
1A	transcript	11976996	11977319	.	gene_id "lncRNA.300"; transcript_id "lncRNA.300.1";	u
1A	exon	11976996	11977319	.	gene_id "lncRNA.300"; transcript_id "lncRNA.300.1"; exon_number "1";	u
1A	transcript	12147647	12148336	.	gene_id "lncRNA.306"; transcript_id "lncRNA.306.1";	u
1A	exon	12147647	12148336	.	gene_id "lncRNA.306"; transcript_id "lncRNA.306.1"; exon_number "1";	u
1A	transcript	12407061	12407401	.	gene_id "lncRNA.319"; transcript_id "lncRNA.319.1";	u
1A	exon	12407061	12407401	.	gene_id "lncRNA.319"; transcript_id "lncRNA.319.1"; exon_number "1";	u
1A	transcript	12409366	12410760	.	gene_id "lncRNA.320"; transcript_id "lncRNA.320.1";	u
1A	exon	12409366	12410760	.	gene_id "lncRNA.320"; transcript_id "lncRNA.320.1"; exon_number "1";	u
1A	transcript	12495512	12498488	.	gene_id "lncRNA.321"; transcript_id "lncRNA.321.1";	u
1A	exon	12495512	12498488	.	gene_id "lncRNA.321"; transcript_id "lncRNA.321.1"; exon_number "1";	u
1A	transcript	12571155	12573240	-	gene_id "lncRNA.329"; transcript_id "lncRNA.329.8";	o
1A	exon	12571155	12572438	-	gene_id "lncRNA.329"; transcript_id "lncRNA.329.8"; exon_number "1";	o
1A	exon	12572534	12572679	-	gene_id "lncRNA.329"; transcript_id "lncRNA.329.8"; exon_number "2";	o
1A	exon	12572774	12572839	-	gene_id "lncRNA.329"; transcript_id "lncRNA.329.8"; exon_number "3";	o
1A	exon	12572955	12573240	-	gene_id "lncRNA.329"; transcript_id "lncRNA.329.8"; exon_number "4";	o
1A	transcript	13011506	13013621	.	gene_id "lncRNA.335"; transcript_id "lncRNA.335.1";	u
1A	exon	13011506	13013621	.	gene_id "lncRNA.335"; transcript_id "lncRNA.335.1"; exon_number "1";	u
1A	transcript	13093744	13094170	.	gene_id "lncRNA.336"; transcript_id "lncRNA.336.1";	u
1A	exon	13093744	13094170	.	gene_id "lncRNA.336"; transcript_id "lncRNA.336.1"; exon_number "1";	u
1A	transcript	13220854	13224509	.	gene_id "lncRNA.341"; transcript_id "lncRNA.341.1";	u
1A	exon	13220854	13224509	.	gene_id "lncRNA.341"; transcript_id "lncRNA.341.1"; exon_number "1";	u
1A	transcript	13254744	13255435	.	gene_id "lncRNA.342"; transcript_id "lncRNA.342.1";	u
1A	exon	13254744	13255435	.	gene_id "lncRNA.342"; transcript_id "lncRNA.342.1"; exon_number "1";	u
1A	transcript	13743246	13745131	.	gene_id "lncRNA.345"; transcript_id "lncRNA.345.1";	u
1A	exon	13743246	13745131	.	gene_id "lncRNA.345"; transcript_id "lncRNA.345.1"; exon_number "1";	u
1A	transcript	14083730	14085800	.	gene_id "lncRNA.354"; transcript_id "lncRNA.354.1";	u
1A	exon	14083730	14085800	.	gene_id "lncRNA.354"; transcript_id "lncRNA.354.1"; exon_number "1";	u
1A	transcript	14113471	14113723	.	gene_id "lncRNA.355"; transcript_id "lncRNA.355.1";	u
1A	exon	14113471	14113723	.	gene_id "lncRNA.355"; transcript_id "lncRNA.355.1"; exon_number "1";	u
1A	transcript	14137984	14138533	.	gene_id "lncRNA.357"; transcript_id "lncRNA.357.1";	u
1A	exon	14137984	14138533	.	gene_id "lncRNA.357"; transcript_id "lncRNA.357.1"; exon_number "1";	u
1A	transcript	14143767	14146771	-	gene_id "lncRNA.359"; transcript_id "lncRNA.359.3";	j
1A	exon	14143767	14143896	-	gene_id "lncRNA.359"; transcript_id "lncRNA.359.3"; exon_number "1";	j
1A	exon	14144190	14144319	-	gene_id "lncRNA.359"; transcript_id "lncRNA.359.3"; exon_number "2";	j
1A	exon	14146313	14146771	-	gene_id "lncRNA.359"; transcript_id "lncRNA.359.3"; exon_number "3";	j
1A	transcript	14159993	14163271	+	gene_id "lncRNA.360"; transcript_id "lncRNA.360.1";	j
1A	exon	14159993	14160794	+	gene_id "lncRNA.360"; transcript_id "lncRNA.360.1"; exon_number "1";	j
1A	exon	14161459	14161521	+	gene_id "lncRNA.360"; transcript_id "lncRNA.360.1"; exon_number "2";	j
1A	exon	14161655	14161741	+	gene_id "lncRNA.360"; transcript_id "lncRNA.360.1"; exon_number "3";	j
1A	exon	14161851	14162090	+	gene_id "lncRNA.360"; transcript_id "lncRNA.360.1"; exon_number "4";	j
1A	exon	14162211	14162284	+	gene_id "lncRNA.360"; transcript_id "lncRNA.360.1"; exon_number "5";	j
1A	exon	14162402	14162500	+	gene_id "lncRNA.360"; transcript_id "lncRNA.360.1"; exon_number "6";	j
1A	exon	14162846	14163271	+	gene_id "lncRNA.360"; transcript_id "lncRNA.360.1"; exon_number "7";	j
1A	transcript	14160306	14163251	+	gene_id "lncRNA.360"; transcript_id "lncRNA.360.2";	j
1A	exon	14160306	14160794	+	gene_id "lncRNA.360"; transcript_id "lncRNA.360.2"; exon_number "1";	j
1A	exon	14161459	14161521	+	gene_id "lncRNA.360"; transcript_id "lncRNA.360.2"; exon_number "2";	j
1A	exon	14161661	14161741	+	gene_id "lncRNA.360"; transcript_id "lncRNA.360.2"; exon_number "3";	j
1A	exon	14161856	14162090	+	gene_id "lncRNA.360"; transcript_id "lncRNA.360.2"; exon_number "4";	j
1A	exon	14162211	14162284	+	gene_id "lncRNA.360"; transcript_id "lncRNA.360.2"; exon_number "5";	j
1A	exon	14162402	14163251	+	gene_id "lncRNA.360"; transcript_id "lncRNA.360.2"; exon_number "6";	j
1A	transcript	14244742	14245310	.	gene_id "lncRNA.362"; transcript_id "lncRNA.362.1";	u
1A	exon	14244742	14245310	.	gene_id "lncRNA.362"; transcript_id "lncRNA.362.1"; exon_number "1";	u
1A	transcript	14356520	14357519	.	gene_id "lncRNA.364"; transcript_id "lncRNA.364.1";	u
1A	exon	14356520	14357519	.	gene_id "lncRNA.364"; transcript_id "lncRNA.364.1"; exon_number "1";	u
1A	transcript	14497649	14499399	.	gene_id "lncRNA.366"; transcript_id "lncRNA.366.1";	u
1A	exon	14497649	14499399	.	gene_id "lncRNA.366"; transcript_id "lncRNA.366.1"; exon_number "1";	u
1A	transcript	14525564	14529862	-	gene_id "lncRNA.369"; transcript_id "lncRNA.369.1";	o
1A	exon	14525564	14525894	-	gene_id "lncRNA.369"; transcript_id "lncRNA.369.1"; exon_number "1";	o
1A	exon	14529642	14529862	-	gene_id "lncRNA.369"; transcript_id "lncRNA.369.1"; exon_number "2";	o
1A	transcript	14525564	14526502	-	gene_id "lncRNA.369"; transcript_id "lncRNA.369.2";	j
1A	exon	14525564	14525948	-	gene_id "lncRNA.369"; transcript_id "lncRNA.369.2"; exon_number "1";	j
1A	exon	14526027	14526502	-	gene_id "lncRNA.369"; transcript_id "lncRNA.369.2"; exon_number "2";	j
1A	transcript	14530083	14531237	.	gene_id "lncRNA.370"; transcript_id "lncRNA.370.1";	u
1A	exon	14530083	14531237	.	gene_id "lncRNA.370"; transcript_id "lncRNA.370.1"; exon_number "1";	u
1A	transcript	15374507	15376446	.	gene_id "lncRNA.383"; transcript_id "lncRNA.383.1";	u
1A	exon	15374507	15376446	.	gene_id "lncRNA.383"; transcript_id "lncRNA.383.1"; exon_number "1";	u
1A	transcript	16027874	16029303	.	gene_id "lncRNA.389"; transcript_id "lncRNA.389.1";	u
1A	exon	16027874	16029303	.	gene_id "lncRNA.389"; transcript_id "lncRNA.389.1"; exon_number "1";	u
1A	transcript	16064124	16064732	.	gene_id "lncRNA.391"; transcript_id "lncRNA.391.1";	u
1A	exon	16064124	16064732	.	gene_id "lncRNA.391"; transcript_id "lncRNA.391.1"; exon_number "1";	u
1A	transcript	16103900	16104440	.	gene_id "lncRNA.392"; transcript_id "lncRNA.392.1";	u
1A	exon	16103900	16104440	.	gene_id "lncRNA.392"; transcript_id "lncRNA.392.1"; exon_number "1";	u
1A	transcript	16234978	16238315	.	gene_id "lncRNA.393"; transcript_id "lncRNA.393.1";	u
1A	exon	16234978	16238315	.	gene_id "lncRNA.393"; transcript_id "lncRNA.393.1"; exon_number "1";	u
1A	transcript	16298534	16299488	.	gene_id "lncRNA.394"; transcript_id "lncRNA.394.1";	u
1A	exon	16298534	16299488	.	gene_id "lncRNA.394"; transcript_id "lncRNA.394.1"; exon_number "1";	u
1A	transcript	16300671	16301376	.	gene_id "lncRNA.395"; transcript_id "lncRNA.395.1";	u
1A	exon	16300671	16301376	.	gene_id "lncRNA.395"; transcript_id "lncRNA.395.1"; exon_number "1";	u
1A	transcript	16406931	16409989	+	gene_id "lncRNA.396"; transcript_id "lncRNA.396.4";	j
1A	exon	16406931	16407303	+	gene_id "lncRNA.396"; transcript_id "lncRNA.396.4"; exon_number "1";	j
1A	exon	16407389	16407683	+	gene_id "lncRNA.396"; transcript_id "lncRNA.396.4"; exon_number "2";	j
1A	exon	16408325	16408399	+	gene_id "lncRNA.396"; transcript_id "lncRNA.396.4"; exon_number "3";	j
1A	exon	16408806	16408839	+	gene_id "lncRNA.396"; transcript_id "lncRNA.396.4"; exon_number "4";	j
1A	exon	16408966	16409033	+	gene_id "lncRNA.396"; transcript_id "lncRNA.396.4"; exon_number "5";	j
1A	exon	16409550	16409989	+	gene_id "lncRNA.396"; transcript_id "lncRNA.396.4"; exon_number "6";	j
1A	transcript	16478583	16478954	.	gene_id "lncRNA.399"; transcript_id "lncRNA.399.1";	u
1A	exon	16478583	16478954	.	gene_id "lncRNA.399"; transcript_id "lncRNA.399.1"; exon_number "1";	u
1A	transcript	17790940	17792012	.	gene_id "lncRNA.403"; transcript_id "lncRNA.403.1";	u
1A	exon	17790940	17792012	.	gene_id "lncRNA.403"; transcript_id "lncRNA.403.1"; exon_number "1";	u
1A	transcript	17857237	17858696	.	gene_id "lncRNA.405"; transcript_id "lncRNA.405.1";	u
1A	exon	17857237	17858696	.	gene_id "lncRNA.405"; transcript_id "lncRNA.405.1"; exon_number "1";	u
1A	transcript	18818621	18822716	.	gene_id "lncRNA.415"; transcript_id "lncRNA.415.1";	u
1A	exon	18818621	18822716	.	gene_id "lncRNA.415"; transcript_id "lncRNA.415.1"; exon_number "1";	u
1A	transcript	19105923	19106228	.	gene_id "lncRNA.418"; transcript_id "lncRNA.418.1";	u
1A	exon	19105923	19106228	.	gene_id "lncRNA.418"; transcript_id "lncRNA.418.1"; exon_number "1";	u
1A	transcript	19309679	19311165	.	gene_id "lncRNA.424"; transcript_id "lncRNA.424.1";	u
1A	exon	19309679	19311165	.	gene_id "lncRNA.424"; transcript_id "lncRNA.424.1"; exon_number "1";	u
1A	transcript	19342458	19343550	.	gene_id "lncRNA.425"; transcript_id "lncRNA.425.1";	u
1A	exon	19342458	19343550	.	gene_id "lncRNA.425"; transcript_id "lncRNA.425.1"; exon_number "1";	u
1A	transcript	19420335	19421170	.	gene_id "lncRNA.427"; transcript_id "lncRNA.427.1";	u
1A	exon	19420335	19421170	.	gene_id "lncRNA.427"; transcript_id "lncRNA.427.1"; exon_number "1";	u
1A	transcript	19449068	19450287	.	gene_id "lncRNA.428"; transcript_id "lncRNA.428.1";	u
1A	exon	19449068	19450287	.	gene_id "lncRNA.428"; transcript_id "lncRNA.428.1"; exon_number "1";	u
1A	transcript	19473510	19473860	.	gene_id "lncRNA.429"; transcript_id "lncRNA.429.1";	u
1A	exon	19473510	19473860	.	gene_id "lncRNA.429"; transcript_id "lncRNA.429.1"; exon_number "1";	u
1A	transcript	19492406	19493029	.	gene_id "lncRNA.430"; transcript_id "lncRNA.430.1";	u
1A	exon	19492406	19493029	.	gene_id "lncRNA.430"; transcript_id "lncRNA.430.1"; exon_number "1";	u
1A	transcript	20048443	20048918	.	gene_id "lncRNA.435"; transcript_id "lncRNA.435.1";	u
1A	exon	20048443	20048918	.	gene_id "lncRNA.435"; transcript_id "lncRNA.435.1"; exon_number "1";	u
1A	transcript	20156543	20159195	+	gene_id "lncRNA.438"; transcript_id "lncRNA.438.1";	j
1A	exon	20156543	20156806	+	gene_id "lncRNA.438"; transcript_id "lncRNA.438.1"; exon_number "1";	j
1A	exon	20157042	20157140	+	gene_id "lncRNA.438"; transcript_id "lncRNA.438.1"; exon_number "2";	j
1A	exon	20157230	20157383	+	gene_id "lncRNA.438"; transcript_id "lncRNA.438.1"; exon_number "3";	j
1A	exon	20157485	20157699	+	gene_id "lncRNA.438"; transcript_id "lncRNA.438.1"; exon_number "4";	j
1A	exon	20158173	20159195	+	gene_id "lncRNA.438"; transcript_id "lncRNA.438.1"; exon_number "5";	j
1A	transcript	20926389	20926674	.	gene_id "lncRNA.453"; transcript_id "lncRNA.453.1";	i
1A	exon	20926389	20926674	.	gene_id "lncRNA.453"; transcript_id "lncRNA.453.1"; exon_number "1";	i
1A	transcript	20928972	20929294	.	gene_id "lncRNA.454"; transcript_id "lncRNA.454.1";	i
1A	exon	20928972	20929294	.	gene_id "lncRNA.454"; transcript_id "lncRNA.454.1"; exon_number "1";	i
1A	transcript	21180427	21181052	.	gene_id "lncRNA.461"; transcript_id "lncRNA.461.1";	u
1A	exon	21180427	21181052	.	gene_id "lncRNA.461"; transcript_id "lncRNA.461.1"; exon_number "1";	u
1A	transcript	21229577	21230012	.	gene_id "lncRNA.462"; transcript_id "lncRNA.462.1";	u
1A	exon	21229577	21230012	.	gene_id "lncRNA.462"; transcript_id "lncRNA.462.1"; exon_number "1";	u
1A	transcript	21248456	21249886	.	gene_id "lncRNA.463"; transcript_id "lncRNA.463.1";	u
1A	exon	21248456	21249886	.	gene_id "lncRNA.463"; transcript_id "lncRNA.463.1"; exon_number "1";	u
1A	transcript	21322219	21335977	+	gene_id "lncRNA.466"; transcript_id "lncRNA.466.1";	j
1A	exon	21322219	21322440	+	gene_id "lncRNA.466"; transcript_id "lncRNA.466.1"; exon_number "1";	j
1A	exon	21322515	21322604	+	gene_id "lncRNA.466"; transcript_id "lncRNA.466.1"; exon_number "2";	j
1A	exon	21323044	21323078	+	gene_id "lncRNA.466"; transcript_id "lncRNA.466.1"; exon_number "3";	j
1A	exon	21323198	21323276	+	gene_id "lncRNA.466"; transcript_id "lncRNA.466.1"; exon_number "4";	j
1A	exon	21323390	21323479	+	gene_id "lncRNA.466"; transcript_id "lncRNA.466.1"; exon_number "5";	j
1A	exon	21324119	21324194	+	gene_id "lncRNA.466"; transcript_id "lncRNA.466.1"; exon_number "6";	j
1A	exon	21324304	21324382	+	gene_id "lncRNA.466"; transcript_id "lncRNA.466.1"; exon_number "7";	j
1A	exon	21324462	21324590	+	gene_id "lncRNA.466"; transcript_id "lncRNA.466.1"; exon_number "8";	j
1A	exon	21326115	21326213	+	gene_id "lncRNA.466"; transcript_id "lncRNA.466.1"; exon_number "9";	j
1A	exon	21327180	21327283	+	gene_id "lncRNA.466"; transcript_id "lncRNA.466.1"; exon_number "10";	j
1A	exon	21327367	21327517	+	gene_id "lncRNA.466"; transcript_id "lncRNA.466.1"; exon_number "11";	j
1A	exon	21329028	21329120	+	gene_id "lncRNA.466"; transcript_id "lncRNA.466.1"; exon_number "12";	j
1A	exon	21329937	21329988	+	gene_id "lncRNA.466"; transcript_id "lncRNA.466.1"; exon_number "13";	j
1A	exon	21330061	21330172	+	gene_id "lncRNA.466"; transcript_id "lncRNA.466.1"; exon_number "14";	j
1A	exon	21331033	21331241	+	gene_id "lncRNA.466"; transcript_id "lncRNA.466.1"; exon_number "15";	j
1A	exon	21331968	21332023	+	gene_id "lncRNA.466"; transcript_id "lncRNA.466.1"; exon_number "16";	j
1A	exon	21332433	21332518	+	gene_id "lncRNA.466"; transcript_id "lncRNA.466.1"; exon_number "17";	j
1A	exon	21333804	21333846	+	gene_id "lncRNA.466"; transcript_id "lncRNA.466.1"; exon_number "18";	j
1A	exon	21333928	21334054	+	gene_id "lncRNA.466"; transcript_id "lncRNA.466.1"; exon_number "19";	j
1A	exon	21334745	21334821	+	gene_id "lncRNA.466"; transcript_id "lncRNA.466.1"; exon_number "20";	j
1A	exon	21334940	21335193	+	gene_id "lncRNA.466"; transcript_id "lncRNA.466.1"; exon_number "21";	j
1A	exon	21335224	21335977	+	gene_id "lncRNA.466"; transcript_id "lncRNA.466.1"; exon_number "22";	j
1A	transcript	21962479	21962717	.	gene_id "lncRNA.469"; transcript_id "lncRNA.469.1";	u
1A	exon	21962479	21962717	.	gene_id "lncRNA.469"; transcript_id "lncRNA.469.1"; exon_number "1";	u
1A	transcript	22292303	22293871	+	gene_id "lncRNA.476"; transcript_id "lncRNA.476.3";	j
1A	exon	22292303	22292681	+	gene_id "lncRNA.476"; transcript_id "lncRNA.476.3"; exon_number "1";	j
1A	exon	22293346	22293871	+	gene_id "lncRNA.476"; transcript_id "lncRNA.476.3"; exon_number "2";	j
1A	transcript	22354563	22355086	.	gene_id "lncRNA.479"; transcript_id "lncRNA.479.1";	u
1A	exon	22354563	22355086	.	gene_id "lncRNA.479"; transcript_id "lncRNA.479.1"; exon_number "1";	u
1A	transcript	22558636	22560868	.	gene_id "lncRNA.483"; transcript_id "lncRNA.483.1";	u
1A	exon	22558636	22560868	.	gene_id "lncRNA.483"; transcript_id "lncRNA.483.1"; exon_number "1";	u
1A	transcript	22596263	22597361	.	gene_id "lncRNA.488"; transcript_id "lncRNA.488.1";	u
1A	exon	22596263	22597361	.	gene_id "lncRNA.488"; transcript_id "lncRNA.488.1"; exon_number "1";	u
1A	transcript	22598103	22598889	.	gene_id "lncRNA.489"; transcript_id "lncRNA.489.1";	u
1A	exon	22598103	22598889	.	gene_id "lncRNA.489"; transcript_id "lncRNA.489.1"; exon_number "1";	u
1A	transcript	22600022	22601844	.	gene_id "lncRNA.490"; transcript_id "lncRNA.490.1";	u
1A	exon	22600022	22601844	.	gene_id "lncRNA.490"; transcript_id "lncRNA.490.1"; exon_number "1";	u
1A	transcript	22608494	22609244	.	gene_id "lncRNA.491"; transcript_id "lncRNA.491.1";	u
1A	exon	22608494	22609244	.	gene_id "lncRNA.491"; transcript_id "lncRNA.491.1"; exon_number "1";	u
1A	transcript	22821658	22822760	.	gene_id "lncRNA.500"; transcript_id "lncRNA.500.1";	u
1A	exon	22821658	22822760	.	gene_id "lncRNA.500"; transcript_id "lncRNA.500.1"; exon_number "1";	u
1A	transcript	22823866	22824179	.	gene_id "lncRNA.501"; transcript_id "lncRNA.501.1";	u
1A	exon	22823866	22824179	.	gene_id "lncRNA.501"; transcript_id "lncRNA.501.1"; exon_number "1";	u
1A	transcript	22824627	22828204	.	gene_id "lncRNA.502"; transcript_id "lncRNA.502.1";	u
1A	exon	22824627	22828204	.	gene_id "lncRNA.502"; transcript_id "lncRNA.502.1"; exon_number "1";	u
1A	transcript	22973210	22973526	.	gene_id "lncRNA.506"; transcript_id "lncRNA.506.1";	u
1A	exon	22973210	22973526	.	gene_id "lncRNA.506"; transcript_id "lncRNA.506.1"; exon_number "1";	u
1A	transcript	23140090	23140787	.	gene_id "lncRNA.510"; transcript_id "lncRNA.510.1";	u
1A	exon	23140090	23140787	.	gene_id "lncRNA.510"; transcript_id "lncRNA.510.1"; exon_number "1";	u
1A	transcript	23141261	23142261	.	gene_id "lncRNA.511"; transcript_id "lncRNA.511.1";	u
1A	exon	23141261	23142261	.	gene_id "lncRNA.511"; transcript_id "lncRNA.511.1"; exon_number "1";	u
1A	transcript	23163313	23163590	.	gene_id "lncRNA.512"; transcript_id "lncRNA.512.1";	u
1A	exon	23163313	23163590	.	gene_id "lncRNA.512"; transcript_id "lncRNA.512.1"; exon_number "1";	u
1A	transcript	23178110	23181270	.	gene_id "lncRNA.513"; transcript_id "lncRNA.513.1";	u
1A	exon	23178110	23181270	.	gene_id "lncRNA.513"; transcript_id "lncRNA.513.1"; exon_number "1";	u
1A	transcript	23181660	23183065	.	gene_id "lncRNA.514"; transcript_id "lncRNA.514.1";	u
1A	exon	23181660	23183065	.	gene_id "lncRNA.514"; transcript_id "lncRNA.514.1"; exon_number "1";	u
1A	transcript	23202886	23203825	.	gene_id "lncRNA.516"; transcript_id "lncRNA.516.1";	u
1A	exon	23202886	23203825	.	gene_id "lncRNA.516"; transcript_id "lncRNA.516.1"; exon_number "1";	u
1A	transcript	23429523	23430231	.	gene_id "lncRNA.521"; transcript_id "lncRNA.521.1";	u
1A	exon	23429523	23430231	.	gene_id "lncRNA.521"; transcript_id "lncRNA.521.1"; exon_number "1";	u
1A	transcript	23433827	23434074	.	gene_id "lncRNA.523"; transcript_id "lncRNA.523.1";	u
1A	exon	23433827	23434074	.	gene_id "lncRNA.523"; transcript_id "lncRNA.523.1"; exon_number "1";	u
1A	transcript	23435961	23436512	.	gene_id "lncRNA.524"; transcript_id "lncRNA.524.1";	u
1A	exon	23435961	23436512	.	gene_id "lncRNA.524"; transcript_id "lncRNA.524.1"; exon_number "1";	u
1A	transcript	24804896	24805120	.	gene_id "lncRNA.536"; transcript_id "lncRNA.536.1";	u
1A	exon	24804896	24805120	.	gene_id "lncRNA.536"; transcript_id "lncRNA.536.1"; exon_number "1";	u
1A	transcript	25718281	25718626	.	gene_id "lncRNA.540"; transcript_id "lncRNA.540.1";	u
1A	exon	25718281	25718626	.	gene_id "lncRNA.540"; transcript_id "lncRNA.540.1"; exon_number "1";	u
1A	transcript	25921906	25924085	.	gene_id "lncRNA.542"; transcript_id "lncRNA.542.1";	u
1A	exon	25921906	25924085	.	gene_id "lncRNA.542"; transcript_id "lncRNA.542.1"; exon_number "1";	u
1A	transcript	25939063	25939323	.	gene_id "lncRNA.544"; transcript_id "lncRNA.544.1";	u
1A	exon	25939063	25939323	.	gene_id "lncRNA.544"; transcript_id "lncRNA.544.1"; exon_number "1";	u
1A	transcript	25957246	25961751	.	gene_id "lncRNA.547"; transcript_id "lncRNA.547.1";	u
1A	exon	25957246	25961751	.	gene_id "lncRNA.547"; transcript_id "lncRNA.547.1"; exon_number "1";	u
1A	transcript	26195993	26196795	.	gene_id "lncRNA.549"; transcript_id "lncRNA.549.1";	u
1A	exon	26195993	26196795	.	gene_id "lncRNA.549"; transcript_id "lncRNA.549.1"; exon_number "1";	u
1A	transcript	26953135	26953428	.	gene_id "lncRNA.554"; transcript_id "lncRNA.554.1";	u
1A	exon	26953135	26953428	.	gene_id "lncRNA.554"; transcript_id "lncRNA.554.1"; exon_number "1";	u
1A	transcript	27296250	27296495	.	gene_id "lncRNA.565"; transcript_id "lncRNA.565.1";	u
1A	exon	27296250	27296495	.	gene_id "lncRNA.565"; transcript_id "lncRNA.565.1"; exon_number "1";	u
1A	transcript	27395655	27396782	.	gene_id "lncRNA.569"; transcript_id "lncRNA.569.1";	u
1A	exon	27395655	27396782	.	gene_id "lncRNA.569"; transcript_id "lncRNA.569.1"; exon_number "1";	u
1A	transcript	27397105	27399760	.	gene_id "lncRNA.570"; transcript_id "lncRNA.570.1";	u
1A	exon	27397105	27399760	.	gene_id "lncRNA.570"; transcript_id "lncRNA.570.1"; exon_number "1";	u
1A	transcript	27818049	27818362	.	gene_id "lncRNA.574"; transcript_id "lncRNA.574.1";	u
1A	exon	27818049	27818362	.	gene_id "lncRNA.574"; transcript_id "lncRNA.574.1"; exon_number "1";	u
1A	transcript	28662780	28663524	.	gene_id "lncRNA.579"; transcript_id "lncRNA.579.1";	u
1A	exon	28662780	28663524	.	gene_id "lncRNA.579"; transcript_id "lncRNA.579.1"; exon_number "1";	u
1A	transcript	28748959	28749377	.	gene_id "lncRNA.586"; transcript_id "lncRNA.586.1";	u
1A	exon	28748959	28749377	.	gene_id "lncRNA.586"; transcript_id "lncRNA.586.1"; exon_number "1";	u
1A	transcript	28910835	28914968	.	gene_id "lncRNA.588"; transcript_id "lncRNA.588.1";	u
1A	exon	28910835	28914968	.	gene_id "lncRNA.588"; transcript_id "lncRNA.588.1"; exon_number "1";	u
1A	transcript	28919428	28920510	.	gene_id "lncRNA.590"; transcript_id "lncRNA.590.1";	u
1A	exon	28919428	28920510	.	gene_id "lncRNA.590"; transcript_id "lncRNA.590.1"; exon_number "1";	u
1A	transcript	29061713	29062001	.	gene_id "lncRNA.592"; transcript_id "lncRNA.592.1";	u
1A	exon	29061713	29062001	.	gene_id "lncRNA.592"; transcript_id "lncRNA.592.1"; exon_number "1";	u
1A	transcript	29250095	29250435	.	gene_id "lncRNA.597"; transcript_id "lncRNA.597.1";	u
1A	exon	29250095	29250435	.	gene_id "lncRNA.597"; transcript_id "lncRNA.597.1"; exon_number "1";	u
1A	transcript	29609181	29609403	.	gene_id "lncRNA.600"; transcript_id "lncRNA.600.1";	i
1A	exon	29609181	29609403	.	gene_id "lncRNA.600"; transcript_id "lncRNA.600.1"; exon_number "1";	i
1A	transcript	29610184	29610410	.	gene_id "lncRNA.601"; transcript_id "lncRNA.601.1";	i
1A	exon	29610184	29610410	.	gene_id "lncRNA.601"; transcript_id "lncRNA.601.1"; exon_number "1";	i
1A	transcript	29872741	29875226	.	gene_id "lncRNA.608"; transcript_id "lncRNA.608.1";	u
1A	exon	29872741	29875226	.	gene_id "lncRNA.608"; transcript_id "lncRNA.608.1"; exon_number "1";	u
1A	transcript	29876413	29878040	.	gene_id "lncRNA.610"; transcript_id "lncRNA.610.1";	u
1A	exon	29876413	29878040	.	gene_id "lncRNA.610"; transcript_id "lncRNA.610.1"; exon_number "1";	u
1A	transcript	29881135	29881360	.	gene_id "lncRNA.611"; transcript_id "lncRNA.611.1";	u
1A	exon	29881135	29881360	.	gene_id "lncRNA.611"; transcript_id "lncRNA.611.1"; exon_number "1";	u
1A	transcript	30012800	30013003	.	gene_id "lncRNA.614"; transcript_id "lncRNA.614.1";	u
1A	exon	30012800	30013003	.	gene_id "lncRNA.614"; transcript_id "lncRNA.614.1"; exon_number "1";	u
1A	transcript	30114405	30116196	.	gene_id "lncRNA.616"; transcript_id "lncRNA.616.1";	u
1A	exon	30114405	30116196	.	gene_id "lncRNA.616"; transcript_id "lncRNA.616.1"; exon_number "1";	u
1A	transcript	30128132	30132993	.	gene_id "lncRNA.618"; transcript_id "lncRNA.618.1";	u
1A	exon	30128132	30132993	.	gene_id "lncRNA.618"; transcript_id "lncRNA.618.1"; exon_number "1";	u
1A	transcript	31122144	31122535	.	gene_id "lncRNA.627"; transcript_id "lncRNA.627.1";	u
1A	exon	31122144	31122535	.	gene_id "lncRNA.627"; transcript_id "lncRNA.627.1"; exon_number "1";	u
1A	transcript	31151398	31155423	.	gene_id "lncRNA.629"; transcript_id "lncRNA.629.1";	u
1A	exon	31151398	31155423	.	gene_id "lncRNA.629"; transcript_id "lncRNA.629.1"; exon_number "1";	u
1A	transcript	31799383	31800212	.	gene_id "lncRNA.637"; transcript_id "lncRNA.637.1";	u
1A	exon	31799383	31800212	.	gene_id "lncRNA.637"; transcript_id "lncRNA.637.1"; exon_number "1";	u
1A	transcript	31815793	31816087	.	gene_id "lncRNA.638"; transcript_id "lncRNA.638.1";	u
1A	exon	31815793	31816087	.	gene_id "lncRNA.638"; transcript_id "lncRNA.638.1"; exon_number "1";	u
1A	transcript	32102890	32103789	.	gene_id "lncRNA.643"; transcript_id "lncRNA.643.1";	u
1A	exon	32102890	32103789	.	gene_id "lncRNA.643"; transcript_id "lncRNA.643.1"; exon_number "1";	u
1A	transcript	32527048	32534350	.	gene_id "lncRNA.651"; transcript_id "lncRNA.651.1";	u
1A	exon	32527048	32534350	.	gene_id "lncRNA.651"; transcript_id "lncRNA.651.1"; exon_number "1";	u
1A	transcript	32541670	32544310	.	gene_id "lncRNA.652"; transcript_id "lncRNA.652.1";	u
1A	exon	32541670	32544310	.	gene_id "lncRNA.652"; transcript_id "lncRNA.652.1"; exon_number "1";	u
1A	transcript	33106832	33107626	.	gene_id "lncRNA.658"; transcript_id "lncRNA.658.1";	u
1A	exon	33106832	33107626	.	gene_id "lncRNA.658"; transcript_id "lncRNA.658.1"; exon_number "1";	u
1A	transcript	33204753	33205588	.	gene_id "lncRNA.661"; transcript_id "lncRNA.661.1";	u
1A	exon	33204753	33205588	.	gene_id "lncRNA.661"; transcript_id "lncRNA.661.1"; exon_number "1";	u
1A	transcript	33207362	33207622	.	gene_id "lncRNA.662"; transcript_id "lncRNA.662.1";	u
1A	exon	33207362	33207622	.	gene_id "lncRNA.662"; transcript_id "lncRNA.662.1"; exon_number "1";	u
1A	transcript	33208225	33208620	.	gene_id "lncRNA.663"; transcript_id "lncRNA.663.1";	u
1A	exon	33208225	33208620	.	gene_id "lncRNA.663"; transcript_id "lncRNA.663.1"; exon_number "1";	u
1A	transcript	33213126	33213376	.	gene_id "lncRNA.664"; transcript_id "lncRNA.664.1";	u
1A	exon	33213126	33213376	.	gene_id "lncRNA.664"; transcript_id "lncRNA.664.1"; exon_number "1";	u
1A	transcript	33215883	33216184	.	gene_id "lncRNA.665"; transcript_id "lncRNA.665.1";	u
1A	exon	33215883	33216184	.	gene_id "lncRNA.665"; transcript_id "lncRNA.665.1"; exon_number "1";	u
1A	transcript	33220540	33220972	.	gene_id "lncRNA.666"; transcript_id "lncRNA.666.1";	u
1A	exon	33220540	33220972	.	gene_id "lncRNA.666"; transcript_id "lncRNA.666.1"; exon_number "1";	u
1A	transcript	33822322	33822582	.	gene_id "lncRNA.676"; transcript_id "lncRNA.676.1";	u
1A	exon	33822322	33822582	.	gene_id "lncRNA.676"; transcript_id "lncRNA.676.1"; exon_number "1";	u
1A	transcript	34918527	34923431	.	gene_id "lncRNA.682"; transcript_id "lncRNA.682.1";	u
1A	exon	34918527	34923431	.	gene_id "lncRNA.682"; transcript_id "lncRNA.682.1"; exon_number "1";	u
1A	transcript	34981043	34985382	.	gene_id "lncRNA.684"; transcript_id "lncRNA.684.1";	u
1A	exon	34981043	34985382	.	gene_id "lncRNA.684"; transcript_id "lncRNA.684.1"; exon_number "1";	u
1A	transcript	35141511	35142162	.	gene_id "lncRNA.685"; transcript_id "lncRNA.685.1";	u
1A	exon	35141511	35142162	.	gene_id "lncRNA.685"; transcript_id "lncRNA.685.1"; exon_number "1";	u
1A	transcript	35160633	35161042	.	gene_id "lncRNA.687"; transcript_id "lncRNA.687.1";	u
1A	exon	35160633	35161042	.	gene_id "lncRNA.687"; transcript_id "lncRNA.687.1"; exon_number "1";	u
1A	transcript	36389002	36389489	.	gene_id "lncRNA.700"; transcript_id "lncRNA.700.1";	u
1A	exon	36389002	36389489	.	gene_id "lncRNA.700"; transcript_id "lncRNA.700.1"; exon_number "1";	u
1A	transcript	36391358	36391597	.	gene_id "lncRNA.701"; transcript_id "lncRNA.701.1";	u
1A	exon	36391358	36391597	.	gene_id "lncRNA.701"; transcript_id "lncRNA.701.1"; exon_number "1";	u
1A	transcript	36560104	36560359	.	gene_id "lncRNA.705"; transcript_id "lncRNA.705.1";	u
1A	exon	36560104	36560359	.	gene_id "lncRNA.705"; transcript_id "lncRNA.705.1"; exon_number "1";	u
1A	transcript	36595423	36597111	.	gene_id "lncRNA.708"; transcript_id "lncRNA.708.1";	u
1A	exon	36595423	36597111	.	gene_id "lncRNA.708"; transcript_id "lncRNA.708.1"; exon_number "1";	u
1A	transcript	36602035	36603663	.	gene_id "lncRNA.709"; transcript_id "lncRNA.709.1";	u
1A	exon	36602035	36603663	.	gene_id "lncRNA.709"; transcript_id "lncRNA.709.1"; exon_number "1";	u
1A	transcript	36758408	36758783	+	gene_id "lncRNA.719"; transcript_id "lncRNA.719.3";	j
1A	exon	36758408	36758603	+	gene_id "lncRNA.719"; transcript_id "lncRNA.719.3"; exon_number "1";	j
1A	exon	36758736	36758783	+	gene_id "lncRNA.719"; transcript_id "lncRNA.719.3"; exon_number "2";	j
1A	transcript	37489165	37489659	.	gene_id "lncRNA.732"; transcript_id "lncRNA.732.1";	u
1A	exon	37489165	37489659	.	gene_id "lncRNA.732"; transcript_id "lncRNA.732.1"; exon_number "1";	u
1A	transcript	38342910	38345603	-	gene_id "lncRNA.740"; transcript_id "lncRNA.740.1";	j
1A	exon	38342910	38343205	-	gene_id "lncRNA.740"; transcript_id "lncRNA.740.1"; exon_number "1";	j
1A	exon	38343826	38343953	-	gene_id "lncRNA.740"; transcript_id "lncRNA.740.1"; exon_number "2";	j
1A	exon	38344185	38344275	-	gene_id "lncRNA.740"; transcript_id "lncRNA.740.1"; exon_number "3";	j
1A	exon	38344360	38344412	-	gene_id "lncRNA.740"; transcript_id "lncRNA.740.1"; exon_number "4";	j
1A	exon	38344541	38344610	-	gene_id "lncRNA.740"; transcript_id "lncRNA.740.1"; exon_number "5";	j
1A	exon	38344696	38344766	-	gene_id "lncRNA.740"; transcript_id "lncRNA.740.1"; exon_number "6";	j
1A	exon	38344859	38344949	-	gene_id "lncRNA.740"; transcript_id "lncRNA.740.1"; exon_number "7";	j
1A	exon	38345523	38345603	-	gene_id "lncRNA.740"; transcript_id "lncRNA.740.1"; exon_number "8";	j
1A	transcript	39151817	39152048	.	gene_id "lncRNA.745"; transcript_id "lncRNA.745.1";	u
1A	exon	39151817	39152048	.	gene_id "lncRNA.745"; transcript_id "lncRNA.745.1"; exon_number "1";	u
1A	transcript	39168570	39168911	.	gene_id "lncRNA.747"; transcript_id "lncRNA.747.1";	u
1A	exon	39168570	39168911	.	gene_id "lncRNA.747"; transcript_id "lncRNA.747.1"; exon_number "1";	u
1A	transcript	39182512	39184055	.	gene_id "lncRNA.749"; transcript_id "lncRNA.749.1";	u
1A	exon	39182512	39184055	.	gene_id "lncRNA.749"; transcript_id "lncRNA.749.1"; exon_number "1";	u
1A	transcript	39511864	39512719	.	gene_id "lncRNA.752"; transcript_id "lncRNA.752.1";	u
1A	exon	39511864	39512719	.	gene_id "lncRNA.752"; transcript_id "lncRNA.752.1"; exon_number "1";	u
1A	transcript	39624226	39624707	.	gene_id "lncRNA.753"; transcript_id "lncRNA.753.1";	u
1A	exon	39624226	39624707	.	gene_id "lncRNA.753"; transcript_id "lncRNA.753.1"; exon_number "1";	u
1A	transcript	39655374	39656134	.	gene_id "lncRNA.756"; transcript_id "lncRNA.756.1";	u
1A	exon	39655374	39656134	.	gene_id "lncRNA.756"; transcript_id "lncRNA.756.1"; exon_number "1";	u
1A	transcript	39864830	39865637	.	gene_id "lncRNA.758"; transcript_id "lncRNA.758.1";	u
1A	exon	39864830	39865637	.	gene_id "lncRNA.758"; transcript_id "lncRNA.758.1"; exon_number "1";	u
1A	transcript	39884810	39886997	.	gene_id "lncRNA.760"; transcript_id "lncRNA.760.1";	u
1A	exon	39884810	39886997	.	gene_id "lncRNA.760"; transcript_id "lncRNA.760.1"; exon_number "1";	u
1A	transcript	39888530	39888884	.	gene_id "lncRNA.761"; transcript_id "lncRNA.761.1";	u
1A	exon	39888530	39888884	.	gene_id "lncRNA.761"; transcript_id "lncRNA.761.1"; exon_number "1";	u
1A	transcript	39897914	39898129	.	gene_id "lncRNA.763"; transcript_id "lncRNA.763.1";	u
1A	exon	39897914	39898129	.	gene_id "lncRNA.763"; transcript_id "lncRNA.763.1"; exon_number "1";	u
1A	transcript	40955577	40956755	.	gene_id "lncRNA.773"; transcript_id "lncRNA.773.1";	u
1A	exon	40955577	40956755	.	gene_id "lncRNA.773"; transcript_id "lncRNA.773.1"; exon_number "1";	u
1A	transcript	41017970	41021235	.	gene_id "lncRNA.774"; transcript_id "lncRNA.774.1";	u
1A	exon	41017970	41021235	.	gene_id "lncRNA.774"; transcript_id "lncRNA.774.1"; exon_number "1";	u
1A	transcript	41051653	41054747	.	gene_id "lncRNA.775"; transcript_id "lncRNA.775.1";	u
1A	exon	41051653	41054747	.	gene_id "lncRNA.775"; transcript_id "lncRNA.775.1"; exon_number "1";	u
1A	transcript	41076111	41076729	.	gene_id "lncRNA.776"; transcript_id "lncRNA.776.1";	u
1A	exon	41076111	41076729	.	gene_id "lncRNA.776"; transcript_id "lncRNA.776.1"; exon_number "1";	u
1A	transcript	42148390	42148906	.	gene_id "lncRNA.788"; transcript_id "lncRNA.788.1";	u
1A	exon	42148390	42148906	.	gene_id "lncRNA.788"; transcript_id "lncRNA.788.1"; exon_number "1";	u
1A	transcript	42149784	42150305	.	gene_id "lncRNA.789"; transcript_id "lncRNA.789.1";	u
1A	exon	42149784	42150305	.	gene_id "lncRNA.789"; transcript_id "lncRNA.789.1"; exon_number "1";	u
1A	transcript	42439317	42441226	.	gene_id "lncRNA.798"; transcript_id "lncRNA.798.1";	u
1A	exon	42439317	42441226	.	gene_id "lncRNA.798"; transcript_id "lncRNA.798.1"; exon_number "1";	u
1A	transcript	42448771	42449265	.	gene_id "lncRNA.800"; transcript_id "lncRNA.800.1";	u
1A	exon	42448771	42449265	.	gene_id "lncRNA.800"; transcript_id "lncRNA.800.1"; exon_number "1";	u
1A	transcript	42506812	42512036	.	gene_id "lncRNA.801"; transcript_id "lncRNA.801.1";	u
1A	exon	42506812	42512036	.	gene_id "lncRNA.801"; transcript_id "lncRNA.801.1"; exon_number "1";	u
1A	transcript	44326016	44328245	.	gene_id "lncRNA.809"; transcript_id "lncRNA.809.1";	u
1A	exon	44326016	44328245	.	gene_id "lncRNA.809"; transcript_id "lncRNA.809.1"; exon_number "1";	u
1A	transcript	44328631	44328978	.	gene_id "lncRNA.810"; transcript_id "lncRNA.810.1";	u
1A	exon	44328631	44328978	.	gene_id "lncRNA.810"; transcript_id "lncRNA.810.1"; exon_number "1";	u
1A	transcript	44356490	44360969	.	gene_id "lncRNA.812"; transcript_id "lncRNA.812.1";	u
1A	exon	44356490	44360969	.	gene_id "lncRNA.812"; transcript_id "lncRNA.812.1"; exon_number "1";	u
1A	transcript	44508664	44509137	.	gene_id "lncRNA.814"; transcript_id "lncRNA.814.1";	u
1A	exon	44508664	44509137	.	gene_id "lncRNA.814"; transcript_id "lncRNA.814.1"; exon_number "1";	u
1A	transcript	44511237	44511868	.	gene_id "lncRNA.816"; transcript_id "lncRNA.816.1";	u
1A	exon	44511237	44511868	.	gene_id "lncRNA.816"; transcript_id "lncRNA.816.1"; exon_number "1";	u
1A	transcript	44977022	44979714	.	gene_id "lncRNA.819"; transcript_id "lncRNA.819.1";	u
1A	exon	44977022	44979714	.	gene_id "lncRNA.819"; transcript_id "lncRNA.819.1"; exon_number "1";	u
1A	transcript	45579431	45580257	.	gene_id "lncRNA.824"; transcript_id "lncRNA.824.1";	u
1A	exon	45579431	45580257	.	gene_id "lncRNA.824"; transcript_id "lncRNA.824.1"; exon_number "1";	u
1A	transcript	45583250	45583658	.	gene_id "lncRNA.825"; transcript_id "lncRNA.825.1";	u
1A	exon	45583250	45583658	.	gene_id "lncRNA.825"; transcript_id "lncRNA.825.1"; exon_number "1";	u
1A	transcript	45588495	45589136	.	gene_id "lncRNA.826"; transcript_id "lncRNA.826.1";	u
1A	exon	45588495	45589136	.	gene_id "lncRNA.826"; transcript_id "lncRNA.826.1"; exon_number "1";	u
1A	transcript	45632208	45632869	.	gene_id "lncRNA.827"; transcript_id "lncRNA.827.1";	u
1A	exon	45632208	45632869	.	gene_id "lncRNA.827"; transcript_id "lncRNA.827.1"; exon_number "1";	u
1A	transcript	45633771	45637118	.	gene_id "lncRNA.828"; transcript_id "lncRNA.828.1";	u
1A	exon	45633771	45637118	.	gene_id "lncRNA.828"; transcript_id "lncRNA.828.1"; exon_number "1";	u
1A	transcript	45650030	45650591	.	gene_id "lncRNA.829"; transcript_id "lncRNA.829.1";	u
1A	exon	45650030	45650591	.	gene_id "lncRNA.829"; transcript_id "lncRNA.829.1"; exon_number "1";	u
1A	transcript	45814709	45815386	.	gene_id "lncRNA.830"; transcript_id "lncRNA.830.1";	u
1A	exon	45814709	45815386	.	gene_id "lncRNA.830"; transcript_id "lncRNA.830.1"; exon_number "1";	u
1A	transcript	45800020	45801163	.	gene_id "lncRNA.833"; transcript_id "lncRNA.833.1";	u
1A	exon	45800020	45801163	.	gene_id "lncRNA.833"; transcript_id "lncRNA.833.1"; exon_number "1";	u
1A	transcript	45817697	45818068	.	gene_id "lncRNA.834"; transcript_id "lncRNA.834.1";	u
1A	exon	45817697	45818068	.	gene_id "lncRNA.834"; transcript_id "lncRNA.834.1"; exon_number "1";	u
1A	transcript	47214662	47215374	.	gene_id "lncRNA.838"; transcript_id "lncRNA.838.1";	u
1A	exon	47214662	47215374	.	gene_id "lncRNA.838"; transcript_id "lncRNA.838.1"; exon_number "1";	u
1A	transcript	48247774	48249166	.	gene_id "lncRNA.848"; transcript_id "lncRNA.848.1";	u
1A	exon	48247774	48249166	.	gene_id "lncRNA.848"; transcript_id "lncRNA.848.1"; exon_number "1";	u
1A	transcript	48974928	48975314	.	gene_id "lncRNA.857"; transcript_id "lncRNA.857.1";	i
1A	exon	48974928	48975314	.	gene_id "lncRNA.857"; transcript_id "lncRNA.857.1"; exon_number "1";	i
1A	transcript	48996370	48997574	.	gene_id "lncRNA.860"; transcript_id "lncRNA.860.1";	i
1A	exon	48996370	48997574	.	gene_id "lncRNA.860"; transcript_id "lncRNA.860.1"; exon_number "1";	i
1A	transcript	49002701	49006291	.	gene_id "lncRNA.863"; transcript_id "lncRNA.863.1";	u
1A	exon	49002701	49006291	.	gene_id "lncRNA.863"; transcript_id "lncRNA.863.1"; exon_number "1";	u
1A	transcript	49145940	49147492	.	gene_id "lncRNA.864"; transcript_id "lncRNA.864.1";	u
1A	exon	49145940	49147492	.	gene_id "lncRNA.864"; transcript_id "lncRNA.864.1"; exon_number "1";	u
1A	transcript	49100166	49103452	-	gene_id "lncRNA.867"; transcript_id "lncRNA.867.3";	j
1A	exon	49100166	49100320	-	gene_id "lncRNA.867"; transcript_id "lncRNA.867.3"; exon_number "1";	j
1A	exon	49100553	49100617	-	gene_id "lncRNA.867"; transcript_id "lncRNA.867.3"; exon_number "2";	j
1A	exon	49100689	49100739	-	gene_id "lncRNA.867"; transcript_id "lncRNA.867.3"; exon_number "3";	j
1A	exon	49100933	49100990	-	gene_id "lncRNA.867"; transcript_id "lncRNA.867.3"; exon_number "4";	j
1A	exon	49101341	49101450	-	gene_id "lncRNA.867"; transcript_id "lncRNA.867.3"; exon_number "5";	j
1A	exon	49101524	49101572	-	gene_id "lncRNA.867"; transcript_id "lncRNA.867.3"; exon_number "6";	j
1A	exon	49101682	49101726	-	gene_id "lncRNA.867"; transcript_id "lncRNA.867.3"; exon_number "7";	j
1A	exon	49101829	49101953	-	gene_id "lncRNA.867"; transcript_id "lncRNA.867.3"; exon_number "8";	j
1A	exon	49102714	49102771	-	gene_id "lncRNA.867"; transcript_id "lncRNA.867.3"; exon_number "9";	j
1A	exon	49102885	49102968	-	gene_id "lncRNA.867"; transcript_id "lncRNA.867.3"; exon_number "10";	j
1A	exon	49103114	49103452	-	gene_id "lncRNA.867"; transcript_id "lncRNA.867.3"; exon_number "11";	j
1A	transcript	49747422	49748626	.	gene_id "lncRNA.889"; transcript_id "lncRNA.889.1";	u
1A	exon	49747422	49748626	.	gene_id "lncRNA.889"; transcript_id "lncRNA.889.1"; exon_number "1";	u
1A	transcript	49879958	49882282	.	gene_id "lncRNA.891"; transcript_id "lncRNA.891.1";	u
1A	exon	49879958	49882282	.	gene_id "lncRNA.891"; transcript_id "lncRNA.891.1"; exon_number "1";	u
1A	transcript	49885709	49886001	.	gene_id "lncRNA.892"; transcript_id "lncRNA.892.1";	u
1A	exon	49885709	49886001	.	gene_id "lncRNA.892"; transcript_id "lncRNA.892.1"; exon_number "1";	u
1A	transcript	49886521	49893416	.	gene_id "lncRNA.893"; transcript_id "lncRNA.893.1";	u
1A	exon	49886521	49893416	.	gene_id "lncRNA.893"; transcript_id "lncRNA.893.1"; exon_number "1";	u
1A	transcript	50110422	50111821	.	gene_id "lncRNA.897"; transcript_id "lncRNA.897.1";	u
1A	exon	50110422	50111821	.	gene_id "lncRNA.897"; transcript_id "lncRNA.897.1"; exon_number "1";	u
1A	transcript	49994786	49999448	.	gene_id "lncRNA.898"; transcript_id "lncRNA.898.1";	u
1A	exon	49994786	49999448	.	gene_id "lncRNA.898"; transcript_id "lncRNA.898.1"; exon_number "1";	u
1A	transcript	50277998	50278540	.	gene_id "lncRNA.901"; transcript_id "lncRNA.901.1";	u
1A	exon	50277998	50278540	.	gene_id "lncRNA.901"; transcript_id "lncRNA.901.1"; exon_number "1";	u
1A	transcript	50439147	50439537	.	gene_id "lncRNA.903"; transcript_id "lncRNA.903.1";	u
1A	exon	50439147	50439537	.	gene_id "lncRNA.903"; transcript_id "lncRNA.903.1"; exon_number "1";	u
1A	transcript	50520529	50521614	.	gene_id "lncRNA.905"; transcript_id "lncRNA.905.1";	u
1A	exon	50520529	50521614	.	gene_id "lncRNA.905"; transcript_id "lncRNA.905.1"; exon_number "1";	u
1A	transcript	50681209	50681458	.	gene_id "lncRNA.906"; transcript_id "lncRNA.906.1";	u
1A	exon	50681209	50681458	.	gene_id "lncRNA.906"; transcript_id "lncRNA.906.1"; exon_number "1";	u
1A	transcript	50696202	50698040	.	gene_id "lncRNA.907"; transcript_id "lncRNA.907.1";	u
1A	exon	50696202	50698040	.	gene_id "lncRNA.907"; transcript_id "lncRNA.907.1"; exon_number "1";	u
1A	transcript	50845885	50846433	.	gene_id "lncRNA.912"; transcript_id "lncRNA.912.1";	u
1A	exon	50845885	50846433	.	gene_id "lncRNA.912"; transcript_id "lncRNA.912.1"; exon_number "1";	u
1A	transcript	51690584	51691958	.	gene_id "lncRNA.913"; transcript_id "lncRNA.913.1";	u
1A	exon	51690584	51691958	.	gene_id "lncRNA.913"; transcript_id "lncRNA.913.1"; exon_number "1";	u
1A	transcript	51830380	51831016	.	gene_id "lncRNA.914"; transcript_id "lncRNA.914.1";	u
1A	exon	51830380	51831016	.	gene_id "lncRNA.914"; transcript_id "lncRNA.914.1"; exon_number "1";	u
1A	transcript	52534794	52536561	.	gene_id "lncRNA.925"; transcript_id "lncRNA.925.1";	u
1A	exon	52534794	52536561	.	gene_id "lncRNA.925"; transcript_id "lncRNA.925.1"; exon_number "1";	u
1A	transcript	52572365	52574523	.	gene_id "lncRNA.929"; transcript_id "lncRNA.929.1";	u
1A	exon	52572365	52574523	.	gene_id "lncRNA.929"; transcript_id "lncRNA.929.1"; exon_number "1";	u
1A	transcript	53350876	53352591	.	gene_id "lncRNA.936"; transcript_id "lncRNA.936.1";	u
1A	exon	53350876	53352591	.	gene_id "lncRNA.936"; transcript_id "lncRNA.936.1"; exon_number "1";	u
1A	transcript	53508131	53508359	.	gene_id "lncRNA.943"; transcript_id "lncRNA.943.1";	u
1A	exon	53508131	53508359	.	gene_id "lncRNA.943"; transcript_id "lncRNA.943.1"; exon_number "1";	u
1A	transcript	53568209	53568659	.	gene_id "lncRNA.946"; transcript_id "lncRNA.946.1";	u
1A	exon	53568209	53568659	.	gene_id "lncRNA.946"; transcript_id "lncRNA.946.1"; exon_number "1";	u
1A	transcript	53881987	53883551	.	gene_id "lncRNA.949"; transcript_id "lncRNA.949.1";	u
1A	exon	53881987	53883551	.	gene_id "lncRNA.949"; transcript_id "lncRNA.949.1"; exon_number "1";	u
1A	transcript	53876753	53877037	.	gene_id "lncRNA.952"; transcript_id "lncRNA.952.1";	u
1A	exon	53876753	53877037	.	gene_id "lncRNA.952"; transcript_id "lncRNA.952.1"; exon_number "1";	u
1A	transcript	53879487	53880315	.	gene_id "lncRNA.953"; transcript_id "lncRNA.953.1";	u
1A	exon	53879487	53880315	.	gene_id "lncRNA.953"; transcript_id "lncRNA.953.1"; exon_number "1";	u
1A	transcript	53895462	53895994	.	gene_id "lncRNA.954"; transcript_id "lncRNA.954.1";	u
1A	exon	53895462	53895994	.	gene_id "lncRNA.954"; transcript_id "lncRNA.954.1"; exon_number "1";	u
1A	transcript	53951081	53954464	.	gene_id "lncRNA.956"; transcript_id "lncRNA.956.1";	u
1A	exon	53951081	53954464	.	gene_id "lncRNA.956"; transcript_id "lncRNA.956.1"; exon_number "1";	u
1A	transcript	54007431	54010144	-	gene_id "lncRNA.961"; transcript_id "lncRNA.961.2";	j
1A	exon	54007431	54008831	-	gene_id "lncRNA.961"; transcript_id "lncRNA.961.2"; exon_number "1";	j
1A	exon	54009223	54009385	-	gene_id "lncRNA.961"; transcript_id "lncRNA.961.2"; exon_number "2";	j
1A	exon	54009862	54009917	-	gene_id "lncRNA.961"; transcript_id "lncRNA.961.2"; exon_number "3";	j
1A	exon	54010050	54010144	-	gene_id "lncRNA.961"; transcript_id "lncRNA.961.2"; exon_number "4";	j
1A	transcript	54010798	54011465	.	gene_id "lncRNA.962"; transcript_id "lncRNA.962.1";	u
1A	exon	54010798	54011465	.	gene_id "lncRNA.962"; transcript_id "lncRNA.962.1"; exon_number "1";	u
1A	transcript	54017531	54017764	.	gene_id "lncRNA.964"; transcript_id "lncRNA.964.1";	i
1A	exon	54017531	54017764	.	gene_id "lncRNA.964"; transcript_id "lncRNA.964.1"; exon_number "1";	i
1A	transcript	56355469	56355763	.	gene_id "lncRNA.973"; transcript_id "lncRNA.973.1";	u
1A	exon	56355469	56355763	.	gene_id "lncRNA.973"; transcript_id "lncRNA.973.1"; exon_number "1";	u
1A	transcript	56983953	56984454	.	gene_id "lncRNA.976"; transcript_id "lncRNA.976.1";	u
1A	exon	56983953	56984454	.	gene_id "lncRNA.976"; transcript_id "lncRNA.976.1"; exon_number "1";	u
1A	transcript	56985107	56985563	.	gene_id "lncRNA.977"; transcript_id "lncRNA.977.1";	u
1A	exon	56985107	56985563	.	gene_id "lncRNA.977"; transcript_id "lncRNA.977.1"; exon_number "1";	u
1A	transcript	57189781	57192295	+	gene_id "lncRNA.981"; transcript_id "lncRNA.981.1";	j
1A	exon	57189781	57190020	+	gene_id "lncRNA.981"; transcript_id "lncRNA.981.1"; exon_number "1";	j
1A	exon	57190099	57190191	+	gene_id "lncRNA.981"; transcript_id "lncRNA.981.1"; exon_number "2";	j
1A	exon	57190504	57190614	+	gene_id "lncRNA.981"; transcript_id "lncRNA.981.1"; exon_number "3";	j
1A	exon	57190725	57190824	+	gene_id "lncRNA.981"; transcript_id "lncRNA.981.1"; exon_number "4";	j
1A	exon	57190975	57191066	+	gene_id "lncRNA.981"; transcript_id "lncRNA.981.1"; exon_number "5";	j
1A	exon	57191149	57191229	+	gene_id "lncRNA.981"; transcript_id "lncRNA.981.1"; exon_number "6";	j
1A	exon	57191567	57191635	+	gene_id "lncRNA.981"; transcript_id "lncRNA.981.1"; exon_number "7";	j
1A	exon	57191777	57192295	+	gene_id "lncRNA.981"; transcript_id "lncRNA.981.1"; exon_number "8";	j
1A	transcript	57639754	57640298	.	gene_id "lncRNA.990"; transcript_id "lncRNA.990.1";	u
1A	exon	57639754	57640298	.	gene_id "lncRNA.990"; transcript_id "lncRNA.990.1"; exon_number "1";	u
1A	transcript	58170147	58178676	-	gene_id "lncRNA.1000"; transcript_id "lncRNA.1000.1";	j
1A	exon	58170147	58170338	-	gene_id "lncRNA.1000"; transcript_id "lncRNA.1000.1"; exon_number "1";	j
1A	exon	58170691	58170866	-	gene_id "lncRNA.1000"; transcript_id "lncRNA.1000.1"; exon_number "2";	j
1A	exon	58171149	58171268	-	gene_id "lncRNA.1000"; transcript_id "lncRNA.1000.1"; exon_number "3";	j
1A	exon	58171452	58171634	-	gene_id "lncRNA.1000"; transcript_id "lncRNA.1000.1"; exon_number "4";	j
1A	exon	58171718	58171857	-	gene_id "lncRNA.1000"; transcript_id "lncRNA.1000.1"; exon_number "5";	j
1A	exon	58171937	58172182	-	gene_id "lncRNA.1000"; transcript_id "lncRNA.1000.1"; exon_number "6";	j
1A	exon	58172775	58172892	-	gene_id "lncRNA.1000"; transcript_id "lncRNA.1000.1"; exon_number "7";	j
1A	exon	58173408	58173483	-	gene_id "lncRNA.1000"; transcript_id "lncRNA.1000.1"; exon_number "8";	j
1A	exon	58173559	58173625	-	gene_id "lncRNA.1000"; transcript_id "lncRNA.1000.1"; exon_number "9";	j
1A	exon	58173705	58173792	-	gene_id "lncRNA.1000"; transcript_id "lncRNA.1000.1"; exon_number "10";	j
1A	exon	58173885	58173995	-	gene_id "lncRNA.1000"; transcript_id "lncRNA.1000.1"; exon_number "11";	j
1A	exon	58174104	58174271	-	gene_id "lncRNA.1000"; transcript_id "lncRNA.1000.1"; exon_number "12";	j
1A	exon	58174726	58174820	-	gene_id "lncRNA.1000"; transcript_id "lncRNA.1000.1"; exon_number "13";	j
1A	exon	58174909	58174948	-	gene_id "lncRNA.1000"; transcript_id "lncRNA.1000.1"; exon_number "14";	j
1A	exon	58175034	58175110	-	gene_id "lncRNA.1000"; transcript_id "lncRNA.1000.1"; exon_number "15";	j
1A	exon	58175288	58175336	-	gene_id "lncRNA.1000"; transcript_id "lncRNA.1000.1"; exon_number "16";	j
1A	exon	58175414	58175470	-	gene_id "lncRNA.1000"; transcript_id "lncRNA.1000.1"; exon_number "17";	j
1A	exon	58175601	58175690	-	gene_id "lncRNA.1000"; transcript_id "lncRNA.1000.1"; exon_number "18";	j
1A	exon	58175806	58175869	-	gene_id "lncRNA.1000"; transcript_id "lncRNA.1000.1"; exon_number "19";	j
1A	exon	58176910	58177078	-	gene_id "lncRNA.1000"; transcript_id "lncRNA.1000.1"; exon_number "20";	j
1A	exon	58177632	58177820	-	gene_id "lncRNA.1000"; transcript_id "lncRNA.1000.1"; exon_number "21";	j
1A	exon	58177967	58178676	-	gene_id "lncRNA.1000"; transcript_id "lncRNA.1000.1"; exon_number "22";	j
1A	transcript	58233812	58234097	.	gene_id "lncRNA.1001"; transcript_id "lncRNA.1001.1";	u
1A	exon	58233812	58234097	.	gene_id "lncRNA.1001"; transcript_id "lncRNA.1001.1"; exon_number "1";	u
1A	transcript	58241766	58242081	.	gene_id "lncRNA.1004"; transcript_id "lncRNA.1004.1";	u
1A	exon	58241766	58242081	.	gene_id "lncRNA.1004"; transcript_id "lncRNA.1004.1"; exon_number "1";	u
1A	transcript	58254027	58254300	.	gene_id "lncRNA.1007"; transcript_id "lncRNA.1007.1";	u
1A	exon	58254027	58254300	.	gene_id "lncRNA.1007"; transcript_id "lncRNA.1007.1"; exon_number "1";	u
1A	transcript	58282337	58282568	.	gene_id "lncRNA.1008"; transcript_id "lncRNA.1008.1";	u
1A	exon	58282337	58282568	.	gene_id "lncRNA.1008"; transcript_id "lncRNA.1008.1"; exon_number "1";	u
1A	transcript	58297435	58297910	.	gene_id "lncRNA.1012"; transcript_id "lncRNA.1012.1";	u
1A	exon	58297435	58297910	.	gene_id "lncRNA.1012"; transcript_id "lncRNA.1012.1"; exon_number "1";	u
1A	transcript	58337430	58338946	.	gene_id "lncRNA.1013"; transcript_id "lncRNA.1013.1";	u
1A	exon	58337430	58338946	.	gene_id "lncRNA.1013"; transcript_id "lncRNA.1013.1"; exon_number "1";	u
1A	transcript	58342520	58346202	.	gene_id "lncRNA.1014"; transcript_id "lncRNA.1014.1";	u
1A	exon	58342520	58346202	.	gene_id "lncRNA.1014"; transcript_id "lncRNA.1014.1"; exon_number "1";	u
1A	transcript	58346492	58346942	.	gene_id "lncRNA.1015"; transcript_id "lncRNA.1015.1";	u
1A	exon	58346492	58346942	.	gene_id "lncRNA.1015"; transcript_id "lncRNA.1015.1"; exon_number "1";	u
1A	transcript	58626357	58629874	.	gene_id "lncRNA.1020"; transcript_id "lncRNA.1020.1";	u
1A	exon	58626357	58629874	.	gene_id "lncRNA.1020"; transcript_id "lncRNA.1020.1"; exon_number "1";	u
1A	transcript	58748038	58753256	-	gene_id "lncRNA.1024"; transcript_id "lncRNA.1024.1";	j
1A	exon	58748038	58748557	-	gene_id "lncRNA.1024"; transcript_id "lncRNA.1024.1"; exon_number "1";	j
1A	exon	58748716	58748813	-	gene_id "lncRNA.1024"; transcript_id "lncRNA.1024.1"; exon_number "2";	j
1A	exon	58748921	58749020	-	gene_id "lncRNA.1024"; transcript_id "lncRNA.1024.1"; exon_number "3";	j
1A	exon	58749233	58749349	-	gene_id "lncRNA.1024"; transcript_id "lncRNA.1024.1"; exon_number "4";	j
1A	exon	58749867	58749944	-	gene_id "lncRNA.1024"; transcript_id "lncRNA.1024.1"; exon_number "5";	j
1A	exon	58750039	58750151	-	gene_id "lncRNA.1024"; transcript_id "lncRNA.1024.1"; exon_number "6";	j
1A	exon	58750582	58750677	-	gene_id "lncRNA.1024"; transcript_id "lncRNA.1024.1"; exon_number "7";	j
1A	exon	58750804	58750924	-	gene_id "lncRNA.1024"; transcript_id "lncRNA.1024.1"; exon_number "8";	j
1A	exon	58751465	58751571	-	gene_id "lncRNA.1024"; transcript_id "lncRNA.1024.1"; exon_number "9";	j
1A	exon	58751645	58751710	-	gene_id "lncRNA.1024"; transcript_id "lncRNA.1024.1"; exon_number "10";	j
1A	exon	58751805	58751873	-	gene_id "lncRNA.1024"; transcript_id "lncRNA.1024.1"; exon_number "11";	j
1A	exon	58752966	58753256	-	gene_id "lncRNA.1024"; transcript_id "lncRNA.1024.1"; exon_number "12";	j
1A	transcript	59111833	59113139	-	gene_id "lncRNA.1030"; transcript_id "lncRNA.1030.1";	j
1A	exon	59111833	59112324	-	gene_id "lncRNA.1030"; transcript_id "lncRNA.1030.1"; exon_number "1";	j
1A	exon	59112422	59112504	-	gene_id "lncRNA.1030"; transcript_id "lncRNA.1030.1"; exon_number "2";	j
1A	exon	59113037	59113139	-	gene_id "lncRNA.1030"; transcript_id "lncRNA.1030.1"; exon_number "3";	j
1A	transcript	59301132	59301447	.	gene_id "lncRNA.1033"; transcript_id "lncRNA.1033.1";	u
1A	exon	59301132	59301447	.	gene_id "lncRNA.1033"; transcript_id "lncRNA.1033.1"; exon_number "1";	u
1A	transcript	59303513	59304844	.	gene_id "lncRNA.1034"; transcript_id "lncRNA.1034.1";	u
1A	exon	59303513	59304844	.	gene_id "lncRNA.1034"; transcript_id "lncRNA.1034.1"; exon_number "1";	u
1A	transcript	59600948	59601188	.	gene_id "lncRNA.1038"; transcript_id "lncRNA.1038.1";	u
1A	exon	59600948	59601188	.	gene_id "lncRNA.1038"; transcript_id "lncRNA.1038.1"; exon_number "1";	u
1A	transcript	59611498	59612386	.	gene_id "lncRNA.1040"; transcript_id "lncRNA.1040.1";	u
1A	exon	59611498	59612386	.	gene_id "lncRNA.1040"; transcript_id "lncRNA.1040.1"; exon_number "1";	u
1A	transcript	59932125	59932351	.	gene_id "lncRNA.1042"; transcript_id "lncRNA.1042.1";	u
1A	exon	59932125	59932351	.	gene_id "lncRNA.1042"; transcript_id "lncRNA.1042.1"; exon_number "1";	u
1A	transcript	59937585	59937887	.	gene_id "lncRNA.1047"; transcript_id "lncRNA.1047.1";	u
1A	exon	59937585	59937887	.	gene_id "lncRNA.1047"; transcript_id "lncRNA.1047.1"; exon_number "1";	u
1A	transcript	60188537	60189441	.	gene_id "lncRNA.1049"; transcript_id "lncRNA.1049.1";	u
1A	exon	60188537	60189441	.	gene_id "lncRNA.1049"; transcript_id "lncRNA.1049.1"; exon_number "1";	u
1A	transcript	60190729	60191195	.	gene_id "lncRNA.1050"; transcript_id "lncRNA.1050.1";	u
1A	exon	60190729	60191195	.	gene_id "lncRNA.1050"; transcript_id "lncRNA.1050.1"; exon_number "1";	u
1A	transcript	60191534	60191823	.	gene_id "lncRNA.1051"; transcript_id "lncRNA.1051.1";	u
1A	exon	60191534	60191823	.	gene_id "lncRNA.1051"; transcript_id "lncRNA.1051.1"; exon_number "1";	u
1A	transcript	60227048	60227306	.	gene_id "lncRNA.1054"; transcript_id "lncRNA.1054.1";	u
1A	exon	60227048	60227306	.	gene_id "lncRNA.1054"; transcript_id "lncRNA.1054.1"; exon_number "1";	u
1A	transcript	60230197	60230591	.	gene_id "lncRNA.1055"; transcript_id "lncRNA.1055.1";	u
1A	exon	60230197	60230591	.	gene_id "lncRNA.1055"; transcript_id "lncRNA.1055.1"; exon_number "1";	u
1A	transcript	60235472	60235679	.	gene_id "lncRNA.1056"; transcript_id "lncRNA.1056.1";	u
1A	exon	60235472	60235679	.	gene_id "lncRNA.1056"; transcript_id "lncRNA.1056.1"; exon_number "1";	u
1A	transcript	60278720	60279025	.	gene_id "lncRNA.1059"; transcript_id "lncRNA.1059.1";	u
1A	exon	60278720	60279025	.	gene_id "lncRNA.1059"; transcript_id "lncRNA.1059.1"; exon_number "1";	u
1A	transcript	60279305	60279544	.	gene_id "lncRNA.1060"; transcript_id "lncRNA.1060.1";	u
1A	exon	60279305	60279544	.	gene_id "lncRNA.1060"; transcript_id "lncRNA.1060.1"; exon_number "1";	u
1A	transcript	61031323	61031627	.	gene_id "lncRNA.1068"; transcript_id "lncRNA.1068.1";	u
1A	exon	61031323	61031627	.	gene_id "lncRNA.1068"; transcript_id "lncRNA.1068.1"; exon_number "1";	u
1A	transcript	61093560	61096021	.	gene_id "lncRNA.1071"; transcript_id "lncRNA.1071.1";	u
1A	exon	61093560	61096021	.	gene_id "lncRNA.1071"; transcript_id "lncRNA.1071.1"; exon_number "1";	u
1A	transcript	61096555	61096881	.	gene_id "lncRNA.1072"; transcript_id "lncRNA.1072.1";	u
1A	exon	61096555	61096881	.	gene_id "lncRNA.1072"; transcript_id "lncRNA.1072.1"; exon_number "1";	u
1A	transcript	61113448	61119413	.	gene_id "lncRNA.1074"; transcript_id "lncRNA.1074.1";	u
1A	exon	61113448	61119413	.	gene_id "lncRNA.1074"; transcript_id "lncRNA.1074.1"; exon_number "1";	u
1A	transcript	61290610	61291794	.	gene_id "lncRNA.1076"; transcript_id "lncRNA.1076.1";	u
1A	exon	61290610	61291794	.	gene_id "lncRNA.1076"; transcript_id "lncRNA.1076.1"; exon_number "1";	u
1A	transcript	62021319	62024329	-	gene_id "lncRNA.1082"; transcript_id "lncRNA.1082.2";	j
1A	exon	62021319	62022054	-	gene_id "lncRNA.1082"; transcript_id "lncRNA.1082.2"; exon_number "1";	j
1A	exon	62022378	62022702	-	gene_id "lncRNA.1082"; transcript_id "lncRNA.1082.2"; exon_number "2";	j
1A	exon	62023898	62024329	-	gene_id "lncRNA.1082"; transcript_id "lncRNA.1082.2"; exon_number "3";	j
1A	transcript	63293409	63296382	.	gene_id "lncRNA.1091"; transcript_id "lncRNA.1091.1";	u
1A	exon	63293409	63296382	.	gene_id "lncRNA.1091"; transcript_id "lncRNA.1091.1"; exon_number "1";	u
1A	transcript	63732019	63733430	.	gene_id "lncRNA.1095"; transcript_id "lncRNA.1095.1";	u
1A	exon	63732019	63733430	.	gene_id "lncRNA.1095"; transcript_id "lncRNA.1095.1"; exon_number "1";	u
1A	transcript	63852634	63853322	.	gene_id "lncRNA.1097"; transcript_id "lncRNA.1097.1";	u
1A	exon	63852634	63853322	.	gene_id "lncRNA.1097"; transcript_id "lncRNA.1097.1"; exon_number "1";	u
1A	transcript	64205478	64206344	.	gene_id "lncRNA.1104"; transcript_id "lncRNA.1104.1";	u
1A	exon	64205478	64206344	.	gene_id "lncRNA.1104"; transcript_id "lncRNA.1104.1"; exon_number "1";	u
1A	transcript	64544619	64546385	.	gene_id "lncRNA.1106"; transcript_id "lncRNA.1106.1";	u
1A	exon	64544619	64546385	.	gene_id "lncRNA.1106"; transcript_id "lncRNA.1106.1"; exon_number "1";	u
1A	transcript	64554022	64554321	.	gene_id "lncRNA.1107"; transcript_id "lncRNA.1107.1";	u
1A	exon	64554022	64554321	.	gene_id "lncRNA.1107"; transcript_id "lncRNA.1107.1"; exon_number "1";	u
1A	transcript	64556265	64556830	.	gene_id "lncRNA.1108"; transcript_id "lncRNA.1108.1";	u
1A	exon	64556265	64556830	.	gene_id "lncRNA.1108"; transcript_id "lncRNA.1108.1"; exon_number "1";	u
1A	transcript	64809879	64812222	.	gene_id "lncRNA.1112"; transcript_id "lncRNA.1112.1";	u
1A	exon	64809879	64812222	.	gene_id "lncRNA.1112"; transcript_id "lncRNA.1112.1"; exon_number "1";	u
1A	transcript	64812988	64814055	.	gene_id "lncRNA.1113"; transcript_id "lncRNA.1113.1";	u
1A	exon	64812988	64814055	.	gene_id "lncRNA.1113"; transcript_id "lncRNA.1113.1"; exon_number "1";	u
1A	transcript	64906466	64908737	.	gene_id "lncRNA.1119"; transcript_id "lncRNA.1119.1";	u
1A	exon	64906466	64908737	.	gene_id "lncRNA.1119"; transcript_id "lncRNA.1119.1"; exon_number "1";	u
1A	transcript	64983185	64985259	.	gene_id "lncRNA.1120"; transcript_id "lncRNA.1120.1";	u
1A	exon	64983185	64985259	.	gene_id "lncRNA.1120"; transcript_id "lncRNA.1120.1"; exon_number "1";	u
1A	transcript	64986204	64987267	.	gene_id "lncRNA.1121"; transcript_id "lncRNA.1121.1";	u
1A	exon	64986204	64987267	.	gene_id "lncRNA.1121"; transcript_id "lncRNA.1121.1"; exon_number "1";	u
1A	transcript	65035728	65036600	.	gene_id "lncRNA.1123"; transcript_id "lncRNA.1123.1";	u
1A	exon	65035728	65036600	.	gene_id "lncRNA.1123"; transcript_id "lncRNA.1123.1"; exon_number "1";	u
1A	transcript	65069906	65071296	.	gene_id "lncRNA.1124"; transcript_id "lncRNA.1124.1";	u
1A	exon	65069906	65071296	.	gene_id "lncRNA.1124"; transcript_id "lncRNA.1124.1"; exon_number "1";	u
1A	transcript	65072925	65073979	.	gene_id "lncRNA.1125"; transcript_id "lncRNA.1125.1";	u
1A	exon	65072925	65073979	.	gene_id "lncRNA.1125"; transcript_id "lncRNA.1125.1"; exon_number "1";	u
1A	transcript	65084941	65085219	.	gene_id "lncRNA.1126"; transcript_id "lncRNA.1126.1";	u
1A	exon	65084941	65085219	.	gene_id "lncRNA.1126"; transcript_id "lncRNA.1126.1"; exon_number "1";	u
1A	transcript	65098594	65099771	.	gene_id "lncRNA.1127"; transcript_id "lncRNA.1127.1";	u
1A	exon	65098594	65099771	.	gene_id "lncRNA.1127"; transcript_id "lncRNA.1127.1"; exon_number "1";	u
1A	transcript	65111083	65111661	.	gene_id "lncRNA.1128"; transcript_id "lncRNA.1128.1";	u
1A	exon	65111083	65111661	.	gene_id "lncRNA.1128"; transcript_id "lncRNA.1128.1"; exon_number "1";	u
1A	transcript	65898429	65900302	.	gene_id "lncRNA.1139"; transcript_id "lncRNA.1139.1";	u
1A	exon	65898429	65900302	.	gene_id "lncRNA.1139"; transcript_id "lncRNA.1139.1"; exon_number "1";	u
1A	transcript	66890269	66890756	.	gene_id "lncRNA.1142"; transcript_id "lncRNA.1142.1";	u
1A	exon	66890269	66890756	.	gene_id "lncRNA.1142"; transcript_id "lncRNA.1142.1"; exon_number "1";	u
1A	transcript	67137160	67139279	.	gene_id "lncRNA.1144"; transcript_id "lncRNA.1144.1";	u
1A	exon	67137160	67139279	.	gene_id "lncRNA.1144"; transcript_id "lncRNA.1144.1"; exon_number "1";	u
1A	transcript	67733562	67740148	.	gene_id "lncRNA.1149"; transcript_id "lncRNA.1149.1";	u
1A	exon	67733562	67740148	.	gene_id "lncRNA.1149"; transcript_id "lncRNA.1149.1"; exon_number "1";	u
1A	transcript	67826129	67827169	.	gene_id "lncRNA.1150"; transcript_id "lncRNA.1150.1";	u
1A	exon	67826129	67827169	.	gene_id "lncRNA.1150"; transcript_id "lncRNA.1150.1"; exon_number "1";	u
1A	transcript	68836688	68840939	.	gene_id "lncRNA.1152"; transcript_id "lncRNA.1152.1";	u
1A	exon	68836688	68840939	.	gene_id "lncRNA.1152"; transcript_id "lncRNA.1152.1"; exon_number "1";	u
1A	transcript	69046180	69046405	.	gene_id "lncRNA.1153"; transcript_id "lncRNA.1153.1";	u
1A	exon	69046180	69046405	.	gene_id "lncRNA.1153"; transcript_id "lncRNA.1153.1"; exon_number "1";	u
1A	transcript	69048167	69049074	.	gene_id "lncRNA.1154"; transcript_id "lncRNA.1154.1";	u
1A	exon	69048167	69049074	.	gene_id "lncRNA.1154"; transcript_id "lncRNA.1154.1"; exon_number "1";	u
1A	transcript	70548379	70549353	.	gene_id "lncRNA.1160"; transcript_id "lncRNA.1160.1";	u
1A	exon	70548379	70549353	.	gene_id "lncRNA.1160"; transcript_id "lncRNA.1160.1"; exon_number "1";	u
1A	transcript	71062995	71063513	.	gene_id "lncRNA.1165"; transcript_id "lncRNA.1165.1";	u
1A	exon	71062995	71063513	.	gene_id "lncRNA.1165"; transcript_id "lncRNA.1165.1"; exon_number "1";	u
1A	transcript	71065005	71065559	.	gene_id "lncRNA.1166"; transcript_id "lncRNA.1166.1";	u
1A	exon	71065005	71065559	.	gene_id "lncRNA.1166"; transcript_id "lncRNA.1166.1"; exon_number "1";	u
1A	transcript	71066279	71068016	.	gene_id "lncRNA.1167"; transcript_id "lncRNA.1167.1";	u
1A	exon	71066279	71068016	.	gene_id "lncRNA.1167"; transcript_id "lncRNA.1167.1"; exon_number "1";	u
1A	transcript	71081978	71082221	.	gene_id "lncRNA.1169"; transcript_id "lncRNA.1169.1";	u
1A	exon	71081978	71082221	.	gene_id "lncRNA.1169"; transcript_id "lncRNA.1169.1"; exon_number "1";	u
1A	transcript	71557988	71561355	-	gene_id "lncRNA.1176"; transcript_id "lncRNA.1176.3";	j
1A	exon	71557988	71558412	-	gene_id "lncRNA.1176"; transcript_id "lncRNA.1176.3"; exon_number "1";	j
1A	exon	71558807	71558927	-	gene_id "lncRNA.1176"; transcript_id "lncRNA.1176.3"; exon_number "2";	j
1A	exon	71559202	71559297	-	gene_id "lncRNA.1176"; transcript_id "lncRNA.1176.3"; exon_number "3";	j
1A	exon	71559719	71560231	-	gene_id "lncRNA.1176"; transcript_id "lncRNA.1176.3"; exon_number "4";	j
1A	exon	71560935	71561355	-	gene_id "lncRNA.1176"; transcript_id "lncRNA.1176.3"; exon_number "5";	j
1A	transcript	71733269	71735485	.	gene_id "lncRNA.1179"; transcript_id "lncRNA.1179.1";	u
1A	exon	71733269	71735485	.	gene_id "lncRNA.1179"; transcript_id "lncRNA.1179.1"; exon_number "1";	u
1A	transcript	71838457	71839486	.	gene_id "lncRNA.1182"; transcript_id "lncRNA.1182.1";	u
1A	exon	71838457	71839486	.	gene_id "lncRNA.1182"; transcript_id "lncRNA.1182.1"; exon_number "1";	u
1A	transcript	72339324	72339814	.	gene_id "lncRNA.1184"; transcript_id "lncRNA.1184.1";	u
1A	exon	72339324	72339814	.	gene_id "lncRNA.1184"; transcript_id "lncRNA.1184.1"; exon_number "1";	u
1A	transcript	72608001	72608660	.	gene_id "lncRNA.1185"; transcript_id "lncRNA.1185.1";	u
1A	exon	72608001	72608660	.	gene_id "lncRNA.1185"; transcript_id "lncRNA.1185.1"; exon_number "1";	u
1A	transcript	73187770	73188170	.	gene_id "lncRNA.1190"; transcript_id "lncRNA.1190.1";	u
1A	exon	73187770	73188170	.	gene_id "lncRNA.1190"; transcript_id "lncRNA.1190.1"; exon_number "1";	u
1A	transcript	74004292	74004637	.	gene_id "lncRNA.1197"; transcript_id "lncRNA.1197.1";	i
1A	exon	74004292	74004637	.	gene_id "lncRNA.1197"; transcript_id "lncRNA.1197.1"; exon_number "1";	i
1A	transcript	74101519	74103086	.	gene_id "lncRNA.1198"; transcript_id "lncRNA.1198.1";	u
1A	exon	74101519	74103086	.	gene_id "lncRNA.1198"; transcript_id "lncRNA.1198.1"; exon_number "1";	u
1A	transcript	74282679	74283011	.	gene_id "lncRNA.1200"; transcript_id "lncRNA.1200.1";	u
1A	exon	74282679	74283011	.	gene_id "lncRNA.1200"; transcript_id "lncRNA.1200.1"; exon_number "1";	u
1A	transcript	74318374	74320244	.	gene_id "lncRNA.1202"; transcript_id "lncRNA.1202.1";	u
1A	exon	74318374	74320244	.	gene_id "lncRNA.1202"; transcript_id "lncRNA.1202.1"; exon_number "1";	u
1A	transcript	74450309	74451028	.	gene_id "lncRNA.1207"; transcript_id "lncRNA.1207.1";	u
1A	exon	74450309	74451028	.	gene_id "lncRNA.1207"; transcript_id "lncRNA.1207.1"; exon_number "1";	u
1A	transcript	75515312	75516939	.	gene_id "lncRNA.1208"; transcript_id "lncRNA.1208.1";	u
1A	exon	75515312	75516939	.	gene_id "lncRNA.1208"; transcript_id "lncRNA.1208.1"; exon_number "1";	u
1A	transcript	77062723	77063634	.	gene_id "lncRNA.1217"; transcript_id "lncRNA.1217.1";	u
1A	exon	77062723	77063634	.	gene_id "lncRNA.1217"; transcript_id "lncRNA.1217.1"; exon_number "1";	u
1A	transcript	77112468	77112738	.	gene_id "lncRNA.1220"; transcript_id "lncRNA.1220.1";	u
1A	exon	77112468	77112738	.	gene_id "lncRNA.1220"; transcript_id "lncRNA.1220.1"; exon_number "1";	u
1A	transcript	77115039	77115791	.	gene_id "lncRNA.1221"; transcript_id "lncRNA.1221.1";	u
1A	exon	77115039	77115791	.	gene_id "lncRNA.1221"; transcript_id "lncRNA.1221.1"; exon_number "1";	u
1A	transcript	77160515	77164341	.	gene_id "lncRNA.1225"; transcript_id "lncRNA.1225.1";	u
1A	exon	77160515	77164341	.	gene_id "lncRNA.1225"; transcript_id "lncRNA.1225.1"; exon_number "1";	u
1A	transcript	77556436	77556760	.	gene_id "lncRNA.1227"; transcript_id "lncRNA.1227.1";	u
1A	exon	77556436	77556760	.	gene_id "lncRNA.1227"; transcript_id "lncRNA.1227.1"; exon_number "1";	u
1A	transcript	81934412	81934718	.	gene_id "lncRNA.1251"; transcript_id "lncRNA.1251.1";	u
1A	exon	81934412	81934718	.	gene_id "lncRNA.1251"; transcript_id "lncRNA.1251.1"; exon_number "1";	u
1A	transcript	82078829	82079122	.	gene_id "lncRNA.1252"; transcript_id "lncRNA.1252.1";	u
1A	exon	82078829	82079122	.	gene_id "lncRNA.1252"; transcript_id "lncRNA.1252.1"; exon_number "1";	u
1A	transcript	82184697	82186726	.	gene_id "lncRNA.1256"; transcript_id "lncRNA.1256.1";	u
1A	exon	82184697	82186726	.	gene_id "lncRNA.1256"; transcript_id "lncRNA.1256.1"; exon_number "1";	u
1A	transcript	82661695	82662801	.	gene_id "lncRNA.1260"; transcript_id "lncRNA.1260.1";	u
1A	exon	82661695	82662801	.	gene_id "lncRNA.1260"; transcript_id "lncRNA.1260.1"; exon_number "1";	u
1A	transcript	82684667	82689191	.	gene_id "lncRNA.1261"; transcript_id "lncRNA.1261.1";	u
1A	exon	82684667	82689191	.	gene_id "lncRNA.1261"; transcript_id "lncRNA.1261.1"; exon_number "1";	u
1A	transcript	82712357	82714467	.	gene_id "lncRNA.1262"; transcript_id "lncRNA.1262.1";	u
1A	exon	82712357	82714467	.	gene_id "lncRNA.1262"; transcript_id "lncRNA.1262.1"; exon_number "1";	u
1A	transcript	82714757	82715034	.	gene_id "lncRNA.1263"; transcript_id "lncRNA.1263.1";	u
1A	exon	82714757	82715034	.	gene_id "lncRNA.1263"; transcript_id "lncRNA.1263.1"; exon_number "1";	u
1A	transcript	82715761	82716116	.	gene_id "lncRNA.1264"; transcript_id "lncRNA.1264.1";	u
1A	exon	82715761	82716116	.	gene_id "lncRNA.1264"; transcript_id "lncRNA.1264.1"; exon_number "1";	u
1A	transcript	82719613	82720818	.	gene_id "lncRNA.1265"; transcript_id "lncRNA.1265.1";	u
1A	exon	82719613	82720818	.	gene_id "lncRNA.1265"; transcript_id "lncRNA.1265.1"; exon_number "1";	u
1A	transcript	83929076	83929403	.	gene_id "lncRNA.1267"; transcript_id "lncRNA.1267.1";	u
1A	exon	83929076	83929403	.	gene_id "lncRNA.1267"; transcript_id "lncRNA.1267.1"; exon_number "1";	u
1A	transcript	84285049	84288111	.	gene_id "lncRNA.1272"; transcript_id "lncRNA.1272.1";	u
1A	exon	84285049	84288111	.	gene_id "lncRNA.1272"; transcript_id "lncRNA.1272.1"; exon_number "1";	u
1A	transcript	85344015	85346466	-	gene_id "lncRNA.1279"; transcript_id "lncRNA.1279.1";	j
1A	exon	85344015	85344776	-	gene_id "lncRNA.1279"; transcript_id "lncRNA.1279.1"; exon_number "1";	j
1A	exon	85345136	85345233	-	gene_id "lncRNA.1279"; transcript_id "lncRNA.1279.1"; exon_number "2";	j
1A	exon	85345341	85345521	-	gene_id "lncRNA.1279"; transcript_id "lncRNA.1279.1"; exon_number "3";	j
1A	exon	85345615	85345692	-	gene_id "lncRNA.1279"; transcript_id "lncRNA.1279.1"; exon_number "4";	j
1A	exon	85346193	85346466	-	gene_id "lncRNA.1279"; transcript_id "lncRNA.1279.1"; exon_number "5";	j
1A	transcript	85344054	85346466	-	gene_id "lncRNA.1279"; transcript_id "lncRNA.1279.3";	j
1A	exon	85344054	85344782	-	gene_id "lncRNA.1279"; transcript_id "lncRNA.1279.3"; exon_number "1";	j
1A	exon	85344805	85345233	-	gene_id "lncRNA.1279"; transcript_id "lncRNA.1279.3"; exon_number "2";	j
1A	exon	85345341	85345521	-	gene_id "lncRNA.1279"; transcript_id "lncRNA.1279.3"; exon_number "3";	j
1A	exon	85345615	85345692	-	gene_id "lncRNA.1279"; transcript_id "lncRNA.1279.3"; exon_number "4";	j
1A	exon	85346355	85346466	-	gene_id "lncRNA.1279"; transcript_id "lncRNA.1279.3"; exon_number "5";	j
1A	transcript	85834884	85835097	.	gene_id "lncRNA.1281"; transcript_id "lncRNA.1281.1";	u
1A	exon	85834884	85835097	.	gene_id "lncRNA.1281"; transcript_id "lncRNA.1281.1"; exon_number "1";	u
1A	transcript	86566300	86566726	.	gene_id "lncRNA.1287"; transcript_id "lncRNA.1287.1";	i
1A	exon	86566300	86566726	.	gene_id "lncRNA.1287"; transcript_id "lncRNA.1287.1"; exon_number "1";	i
1A	transcript	86573449	86575165	.	gene_id "lncRNA.1288"; transcript_id "lncRNA.1288.1";	u
1A	exon	86573449	86575165	.	gene_id "lncRNA.1288"; transcript_id "lncRNA.1288.1"; exon_number "1";	u
1A	transcript	88447448	88447954	.	gene_id "lncRNA.1292"; transcript_id "lncRNA.1292.1";	u
1A	exon	88447448	88447954	.	gene_id "lncRNA.1292"; transcript_id "lncRNA.1292.1"; exon_number "1";	u
1A	transcript	88876044	88876420	.	gene_id "lncRNA.1293"; transcript_id "lncRNA.1293.1";	u
1A	exon	88876044	88876420	.	gene_id "lncRNA.1293"; transcript_id "lncRNA.1293.1"; exon_number "1";	u
1A	transcript	89441150	89442325	.	gene_id "lncRNA.1300"; transcript_id "lncRNA.1300.1";	u
1A	exon	89441150	89442325	.	gene_id "lncRNA.1300"; transcript_id "lncRNA.1300.1"; exon_number "1";	u
1A	transcript	89442817	89443850	.	gene_id "lncRNA.1301"; transcript_id "lncRNA.1301.1";	u
1A	exon	89442817	89443850	.	gene_id "lncRNA.1301"; transcript_id "lncRNA.1301.1"; exon_number "1";	u
1A	transcript	90173265	90175160	.	gene_id "lncRNA.1304"; transcript_id "lncRNA.1304.1";	u
1A	exon	90173265	90175160	.	gene_id "lncRNA.1304"; transcript_id "lncRNA.1304.1"; exon_number "1";	u
1A	transcript	90178455	90180837	.	gene_id "lncRNA.1305"; transcript_id "lncRNA.1305.1";	u
1A	exon	90178455	90180837	.	gene_id "lncRNA.1305"; transcript_id "lncRNA.1305.1"; exon_number "1";	u
1A	transcript	90319634	90320697	.	gene_id "lncRNA.1306"; transcript_id "lncRNA.1306.1";	u
1A	exon	90319634	90320697	.	gene_id "lncRNA.1306"; transcript_id "lncRNA.1306.1"; exon_number "1";	u
1A	transcript	91040505	91041012	.	gene_id "lncRNA.1308"; transcript_id "lncRNA.1308.1";	u
1A	exon	91040505	91041012	.	gene_id "lncRNA.1308"; transcript_id "lncRNA.1308.1"; exon_number "1";	u
1A	transcript	91111869	91113004	.	gene_id "lncRNA.1313"; transcript_id "lncRNA.1313.1";	u
1A	exon	91111869	91113004	.	gene_id "lncRNA.1313"; transcript_id "lncRNA.1313.1"; exon_number "1";	u
1A	transcript	91114166	91114416	.	gene_id "lncRNA.1314"; transcript_id "lncRNA.1314.1";	u
1A	exon	91114166	91114416	.	gene_id "lncRNA.1314"; transcript_id "lncRNA.1314.1"; exon_number "1";	u
1A	transcript	91676608	91676965	.	gene_id "lncRNA.1322"; transcript_id "lncRNA.1322.1";	u
1A	exon	91676608	91676965	.	gene_id "lncRNA.1322"; transcript_id "lncRNA.1322.1"; exon_number "1";	u
1A	transcript	92564729	92568251	+	gene_id "lncRNA.1325"; transcript_id "lncRNA.1325.1";	j
1A	exon	92564729	92564929	+	gene_id "lncRNA.1325"; transcript_id "lncRNA.1325.1"; exon_number "1";	j
1A	exon	92565014	92565103	+	gene_id "lncRNA.1325"; transcript_id "lncRNA.1325.1"; exon_number "2";	j
1A	exon	92565372	92565500	+	gene_id "lncRNA.1325"; transcript_id "lncRNA.1325.1"; exon_number "3";	j
1A	exon	92565875	92566060	+	gene_id "lncRNA.1325"; transcript_id "lncRNA.1325.1"; exon_number "4";	j
1A	exon	92567647	92568251	+	gene_id "lncRNA.1325"; transcript_id "lncRNA.1325.1"; exon_number "5";	j
1A	transcript	93401400	93403540	-	gene_id "lncRNA.1331"; transcript_id "lncRNA.1331.1";	j
1A	exon	93401400	93402256	-	gene_id "lncRNA.1331"; transcript_id "lncRNA.1331.1"; exon_number "1";	j
1A	exon	93403027	93403131	-	gene_id "lncRNA.1331"; transcript_id "lncRNA.1331.1"; exon_number "2";	j
1A	exon	93403234	93403540	-	gene_id "lncRNA.1331"; transcript_id "lncRNA.1331.1"; exon_number "3";	j
1A	transcript	94505596	94505884	.	gene_id "lncRNA.1337"; transcript_id "lncRNA.1337.1";	u
1A	exon	94505596	94505884	.	gene_id "lncRNA.1337"; transcript_id "lncRNA.1337.1"; exon_number "1";	u
1A	transcript	94503070	94504682	.	gene_id "lncRNA.1338"; transcript_id "lncRNA.1338.1";	u
1A	exon	94503070	94504682	.	gene_id "lncRNA.1338"; transcript_id "lncRNA.1338.1"; exon_number "1";	u
1A	transcript	94516997	94517529	.	gene_id "lncRNA.1339"; transcript_id "lncRNA.1339.1";	u
1A	exon	94516997	94517529	.	gene_id "lncRNA.1339"; transcript_id "lncRNA.1339.1"; exon_number "1";	u
1A	transcript	94546284	94546956	.	gene_id "lncRNA.1342"; transcript_id "lncRNA.1342.1";	u
1A	exon	94546284	94546956	.	gene_id "lncRNA.1342"; transcript_id "lncRNA.1342.1"; exon_number "1";	u
1A	transcript	94608761	94609687	.	gene_id "lncRNA.1346"; transcript_id "lncRNA.1346.1";	u
1A	exon	94608761	94609687	.	gene_id "lncRNA.1346"; transcript_id "lncRNA.1346.1"; exon_number "1";	u
1A	transcript	94835536	94835754	.	gene_id "lncRNA.1350"; transcript_id "lncRNA.1350.1";	u
1A	exon	94835536	94835754	.	gene_id "lncRNA.1350"; transcript_id "lncRNA.1350.1"; exon_number "1";	u
1A	transcript	95493395	95494554	.	gene_id "lncRNA.1356"; transcript_id "lncRNA.1356.1";	u
1A	exon	95493395	95494554	.	gene_id "lncRNA.1356"; transcript_id "lncRNA.1356.1"; exon_number "1";	u
1A	transcript	96428106	96428998	.	gene_id "lncRNA.1368"; transcript_id "lncRNA.1368.1";	u
1A	exon	96428106	96428998	.	gene_id "lncRNA.1368"; transcript_id "lncRNA.1368.1"; exon_number "1";	u
1A	transcript	96459526	96461385	.	gene_id "lncRNA.1375"; transcript_id "lncRNA.1375.1";	u
1A	exon	96459526	96461385	.	gene_id "lncRNA.1375"; transcript_id "lncRNA.1375.1"; exon_number "1";	u
1A	transcript	96461646	96462374	.	gene_id "lncRNA.1376"; transcript_id "lncRNA.1376.1";	u
1A	exon	96461646	96462374	.	gene_id "lncRNA.1376"; transcript_id "lncRNA.1376.1"; exon_number "1";	u
1A	transcript	96480530	96489236	-	gene_id "lncRNA.1381"; transcript_id "lncRNA.1381.1";	j
1A	exon	96480530	96481143	-	gene_id "lncRNA.1381"; transcript_id "lncRNA.1381.1"; exon_number "1";	j
1A	exon	96481225	96481285	-	gene_id "lncRNA.1381"; transcript_id "lncRNA.1381.1"; exon_number "2";	j
1A	exon	96481373	96481423	-	gene_id "lncRNA.1381"; transcript_id "lncRNA.1381.1"; exon_number "3";	j
1A	exon	96481510	96481581	-	gene_id "lncRNA.1381"; transcript_id "lncRNA.1381.1"; exon_number "4";	j
1A	exon	96481677	96481701	-	gene_id "lncRNA.1381"; transcript_id "lncRNA.1381.1"; exon_number "5";	j
1A	exon	96481790	96481875	-	gene_id "lncRNA.1381"; transcript_id "lncRNA.1381.1"; exon_number "6";	j
1A	exon	96481968	96482055	-	gene_id "lncRNA.1381"; transcript_id "lncRNA.1381.1"; exon_number "7";	j
1A	exon	96482659	96482762	-	gene_id "lncRNA.1381"; transcript_id "lncRNA.1381.1"; exon_number "8";	j
1A	exon	96482918	96482974	-	gene_id "lncRNA.1381"; transcript_id "lncRNA.1381.1"; exon_number "9";	j
1A	exon	96483405	96483484	-	gene_id "lncRNA.1381"; transcript_id "lncRNA.1381.1"; exon_number "10";	j
1A	exon	96483819	96483918	-	gene_id "lncRNA.1381"; transcript_id "lncRNA.1381.1"; exon_number "11";	j
1A	exon	96484568	96484626	-	gene_id "lncRNA.1381"; transcript_id "lncRNA.1381.1"; exon_number "12";	j
1A	exon	96484747	96484818	-	gene_id "lncRNA.1381"; transcript_id "lncRNA.1381.1"; exon_number "13";	j
1A	exon	96485463	96485540	-	gene_id "lncRNA.1381"; transcript_id "lncRNA.1381.1"; exon_number "14";	j
1A	exon	96485737	96485844	-	gene_id "lncRNA.1381"; transcript_id "lncRNA.1381.1"; exon_number "15";	j
1A	exon	96486292	96486336	-	gene_id "lncRNA.1381"; transcript_id "lncRNA.1381.1"; exon_number "16";	j
1A	exon	96486904	96486967	-	gene_id "lncRNA.1381"; transcript_id "lncRNA.1381.1"; exon_number "17";	j
1A	exon	96487650	96487723	-	gene_id "lncRNA.1381"; transcript_id "lncRNA.1381.1"; exon_number "18";	j
1A	exon	96487974	96488027	-	gene_id "lncRNA.1381"; transcript_id "lncRNA.1381.1"; exon_number "19";	j
1A	exon	96488732	96488857	-	gene_id "lncRNA.1381"; transcript_id "lncRNA.1381.1"; exon_number "20";	j
1A	exon	96488958	96489236	-	gene_id "lncRNA.1381"; transcript_id "lncRNA.1381.1"; exon_number "21";	j
1A	transcript	96742361	96742863	.	gene_id "lncRNA.1383"; transcript_id "lncRNA.1383.1";	u
1A	exon	96742361	96742863	.	gene_id "lncRNA.1383"; transcript_id "lncRNA.1383.1"; exon_number "1";	u
1A	transcript	97851828	97854841	.	gene_id "lncRNA.1397"; transcript_id "lncRNA.1397.1";	u
1A	exon	97851828	97854841	.	gene_id "lncRNA.1397"; transcript_id "lncRNA.1397.1"; exon_number "1";	u
1A	transcript	98603759	98604030	.	gene_id "lncRNA.1408"; transcript_id "lncRNA.1408.1";	u
1A	exon	98603759	98604030	.	gene_id "lncRNA.1408"; transcript_id "lncRNA.1408.1"; exon_number "1";	u
1A	transcript	98928741	98929765	.	gene_id "lncRNA.1410"; transcript_id "lncRNA.1410.1";	u
1A	exon	98928741	98929765	.	gene_id "lncRNA.1410"; transcript_id "lncRNA.1410.1"; exon_number "1";	u
1A	transcript	99101224	99102577	.	gene_id "lncRNA.1413"; transcript_id "lncRNA.1413.1";	u
1A	exon	99101224	99102577	.	gene_id "lncRNA.1413"; transcript_id "lncRNA.1413.1"; exon_number "1";	u
1A	transcript	99146794	99147541	.	gene_id "lncRNA.1419"; transcript_id "lncRNA.1419.1";	u
1A	exon	99146794	99147541	.	gene_id "lncRNA.1419"; transcript_id "lncRNA.1419.1"; exon_number "1";	u
1A	transcript	99197443	99198931	.	gene_id "lncRNA.1421"; transcript_id "lncRNA.1421.1";	u
1A	exon	99197443	99198931	.	gene_id "lncRNA.1421"; transcript_id "lncRNA.1421.1"; exon_number "1";	u
1A	transcript	99199929	99200774	.	gene_id "lncRNA.1422"; transcript_id "lncRNA.1422.1";	u
1A	exon	99199929	99200774	.	gene_id "lncRNA.1422"; transcript_id "lncRNA.1422.1"; exon_number "1";	u
1A	transcript	99627449	99627979	.	gene_id "lncRNA.1425"; transcript_id "lncRNA.1425.1";	u
1A	exon	99627449	99627979	.	gene_id "lncRNA.1425"; transcript_id "lncRNA.1425.1"; exon_number "1";	u
1A	transcript	99705112	99708358	.	gene_id "lncRNA.1428"; transcript_id "lncRNA.1428.1";	u
1A	exon	99705112	99708358	.	gene_id "lncRNA.1428"; transcript_id "lncRNA.1428.1"; exon_number "1";	u
1A	transcript	99874019	99874653	.	gene_id "lncRNA.1431"; transcript_id "lncRNA.1431.1";	u
1A	exon	99874019	99874653	.	gene_id "lncRNA.1431"; transcript_id "lncRNA.1431.1"; exon_number "1";	u
1A	transcript	100135614	100136132	.	gene_id "lncRNA.1437"; transcript_id "lncRNA.1437.1";	u
1A	exon	100135614	100136132	.	gene_id "lncRNA.1437"; transcript_id "lncRNA.1437.1"; exon_number "1";	u
1A	transcript	100137052	100138996	.	gene_id "lncRNA.1438"; transcript_id "lncRNA.1438.1";	u
1A	exon	100137052	100138996	.	gene_id "lncRNA.1438"; transcript_id "lncRNA.1438.1"; exon_number "1";	u
1A	transcript	100202321	100202764	.	gene_id "lncRNA.1439"; transcript_id "lncRNA.1439.1";	u
1A	exon	100202321	100202764	.	gene_id "lncRNA.1439"; transcript_id "lncRNA.1439.1"; exon_number "1";	u
1A	transcript	100203244	100203728	.	gene_id "lncRNA.1440"; transcript_id "lncRNA.1440.1";	u
1A	exon	100203244	100203728	.	gene_id "lncRNA.1440"; transcript_id "lncRNA.1440.1"; exon_number "1";	u
1A	transcript	100204157	100204717	.	gene_id "lncRNA.1441"; transcript_id "lncRNA.1441.1";	u
1A	exon	100204157	100204717	.	gene_id "lncRNA.1441"; transcript_id "lncRNA.1441.1"; exon_number "1";	u
1A	transcript	100356261	100359803	.	gene_id "lncRNA.1446"; transcript_id "lncRNA.1446.1";	u
1A	exon	100356261	100359803	.	gene_id "lncRNA.1446"; transcript_id "lncRNA.1446.1"; exon_number "1";	u
1A	transcript	100681283	100682956	.	gene_id "lncRNA.1450"; transcript_id "lncRNA.1450.1";	u
1A	exon	100681283	100682956	.	gene_id "lncRNA.1450"; transcript_id "lncRNA.1450.1"; exon_number "1";	u
1A	transcript	100683361	100683727	.	gene_id "lncRNA.1451"; transcript_id "lncRNA.1451.1";	u
1A	exon	100683361	100683727	.	gene_id "lncRNA.1451"; transcript_id "lncRNA.1451.1"; exon_number "1";	u
1A	transcript	100684008	100684899	.	gene_id "lncRNA.1452"; transcript_id "lncRNA.1452.1";	u
1A	exon	100684008	100684899	.	gene_id "lncRNA.1452"; transcript_id "lncRNA.1452.1"; exon_number "1";	u
1A	transcript	101044195	101045184	.	gene_id "lncRNA.1453"; transcript_id "lncRNA.1453.1";	u
1A	exon	101044195	101045184	.	gene_id "lncRNA.1453"; transcript_id "lncRNA.1453.1"; exon_number "1";	u
1A	transcript	101046292	101048619	.	gene_id "lncRNA.1454"; transcript_id "lncRNA.1454.1";	u
1A	exon	101046292	101048619	.	gene_id "lncRNA.1454"; transcript_id "lncRNA.1454.1"; exon_number "1";	u
1A	transcript	101101817	101104885	.	gene_id "lncRNA.1455"; transcript_id "lncRNA.1455.1";	u
1A	exon	101101817	101104885	.	gene_id "lncRNA.1455"; transcript_id "lncRNA.1455.1"; exon_number "1";	u
1A	transcript	101195847	101196853	.	gene_id "lncRNA.1456"; transcript_id "lncRNA.1456.1";	u
1A	exon	101195847	101196853	.	gene_id "lncRNA.1456"; transcript_id "lncRNA.1456.1"; exon_number "1";	u
1A	transcript	101197289	101199385	.	gene_id "lncRNA.1457"; transcript_id "lncRNA.1457.1";	u
1A	exon	101197289	101199385	.	gene_id "lncRNA.1457"; transcript_id "lncRNA.1457.1"; exon_number "1";	u
1A	transcript	101769021	101769393	.	gene_id "lncRNA.1463"; transcript_id "lncRNA.1463.1";	u
1A	exon	101769021	101769393	.	gene_id "lncRNA.1463"; transcript_id "lncRNA.1463.1"; exon_number "1";	u
1A	transcript	101769654	101769961	.	gene_id "lncRNA.1464"; transcript_id "lncRNA.1464.1";	u
1A	exon	101769654	101769961	.	gene_id "lncRNA.1464"; transcript_id "lncRNA.1464.1"; exon_number "1";	u
1A	transcript	101770940	101771435	.	gene_id "lncRNA.1465"; transcript_id "lncRNA.1465.1";	u
1A	exon	101770940	101771435	.	gene_id "lncRNA.1465"; transcript_id "lncRNA.1465.1"; exon_number "1";	u
1A	transcript	104225681	104230304	+	gene_id "lncRNA.1477"; transcript_id "lncRNA.1477.5";	j
1A	exon	104225681	104225888	+	gene_id "lncRNA.1477"; transcript_id "lncRNA.1477.5"; exon_number "1";	j
1A	exon	104226312	104226360	+	gene_id "lncRNA.1477"; transcript_id "lncRNA.1477.5"; exon_number "2";	j
1A	exon	104227098	104227264	+	gene_id "lncRNA.1477"; transcript_id "lncRNA.1477.5"; exon_number "3";	j
1A	exon	104227411	104227647	+	gene_id "lncRNA.1477"; transcript_id "lncRNA.1477.5"; exon_number "4";	j
1A	exon	104227715	104227784	+	gene_id "lncRNA.1477"; transcript_id "lncRNA.1477.5"; exon_number "5";	j
1A	exon	104228000	104228090	+	gene_id "lncRNA.1477"; transcript_id "lncRNA.1477.5"; exon_number "6";	j
1A	exon	104228177	104228246	+	gene_id "lncRNA.1477"; transcript_id "lncRNA.1477.5"; exon_number "7";	j
1A	exon	104228376	104228471	+	gene_id "lncRNA.1477"; transcript_id "lncRNA.1477.5"; exon_number "8";	j
1A	exon	104228842	104228941	+	gene_id "lncRNA.1477"; transcript_id "lncRNA.1477.5"; exon_number "9";	j
1A	exon	104229039	104229125	+	gene_id "lncRNA.1477"; transcript_id "lncRNA.1477.5"; exon_number "10";	j
1A	exon	104229320	104229396	+	gene_id "lncRNA.1477"; transcript_id "lncRNA.1477.5"; exon_number "11";	j
1A	exon	104229694	104230304	+	gene_id "lncRNA.1477"; transcript_id "lncRNA.1477.5"; exon_number "12";	j
1A	transcript	104382218	104383307	.	gene_id "lncRNA.1480"; transcript_id "lncRNA.1480.1";	u
1A	exon	104382218	104383307	.	gene_id "lncRNA.1480"; transcript_id "lncRNA.1480.1"; exon_number "1";	u
1A	transcript	105280815	105281454	.	gene_id "lncRNA.1483"; transcript_id "lncRNA.1483.1";	u
1A	exon	105280815	105281454	.	gene_id "lncRNA.1483"; transcript_id "lncRNA.1483.1"; exon_number "1";	u
1A	transcript	106529691	106530253	.	gene_id "lncRNA.1488"; transcript_id "lncRNA.1488.1";	u
1A	exon	106529691	106530253	.	gene_id "lncRNA.1488"; transcript_id "lncRNA.1488.1"; exon_number "1";	u
1A	transcript	106534038	106534315	.	gene_id "lncRNA.1489"; transcript_id "lncRNA.1489.1";	u
1A	exon	106534038	106534315	.	gene_id "lncRNA.1489"; transcript_id "lncRNA.1489.1"; exon_number "1";	u
1A	transcript	106554937	106555273	.	gene_id "lncRNA.1490"; transcript_id "lncRNA.1490.1";	u
1A	exon	106554937	106555273	.	gene_id "lncRNA.1490"; transcript_id "lncRNA.1490.1"; exon_number "1";	u
1A	transcript	107100998	107106934	+	gene_id "lncRNA.1494"; transcript_id "lncRNA.1494.1";	j
1A	exon	107100998	107101106	+	gene_id "lncRNA.1494"; transcript_id "lncRNA.1494.1"; exon_number "1";	j
1A	exon	107102209	107102405	+	gene_id "lncRNA.1494"; transcript_id "lncRNA.1494.1"; exon_number "2";	j
1A	exon	107103066	107103317	+	gene_id "lncRNA.1494"; transcript_id "lncRNA.1494.1"; exon_number "3";	j
1A	exon	107103445	107103540	+	gene_id "lncRNA.1494"; transcript_id "lncRNA.1494.1"; exon_number "4";	j
1A	exon	107105413	107105609	+	gene_id "lncRNA.1494"; transcript_id "lncRNA.1494.1"; exon_number "5";	j
1A	exon	107105695	107105760	+	gene_id "lncRNA.1494"; transcript_id "lncRNA.1494.1"; exon_number "6";	j
1A	exon	107106396	107106934	+	gene_id "lncRNA.1494"; transcript_id "lncRNA.1494.1"; exon_number "7";	j
1A	transcript	107110523	107111056	.	gene_id "lncRNA.1496"; transcript_id "lncRNA.1496.1";	u
1A	exon	107110523	107111056	.	gene_id "lncRNA.1496"; transcript_id "lncRNA.1496.1"; exon_number "1";	u
1A	transcript	107523544	107528426	.	gene_id "lncRNA.1500"; transcript_id "lncRNA.1500.1";	u
1A	exon	107523544	107528426	.	gene_id "lncRNA.1500"; transcript_id "lncRNA.1500.1"; exon_number "1";	u
1A	transcript	107938723	107938923	.	gene_id "lncRNA.1507"; transcript_id "lncRNA.1507.1";	u
1A	exon	107938723	107938923	.	gene_id "lncRNA.1507"; transcript_id "lncRNA.1507.1"; exon_number "1";	u
1A	transcript	108913681	108916606	.	gene_id "lncRNA.1521"; transcript_id "lncRNA.1521.1";	u
1A	exon	108913681	108916606	.	gene_id "lncRNA.1521"; transcript_id "lncRNA.1521.1"; exon_number "1";	u
1A	transcript	108960492	108961231	.	gene_id "lncRNA.1523"; transcript_id "lncRNA.1523.1";	u
1A	exon	108960492	108961231	.	gene_id "lncRNA.1523"; transcript_id "lncRNA.1523.1"; exon_number "1";	u
1A	transcript	109422415	109422791	.	gene_id "lncRNA.1524"; transcript_id "lncRNA.1524.1";	u
1A	exon	109422415	109422791	.	gene_id "lncRNA.1524"; transcript_id "lncRNA.1524.1"; exon_number "1";	u
1A	transcript	109427872	109431673	-	gene_id "lncRNA.1525"; transcript_id "lncRNA.1525.2";	j
1A	exon	109427872	109428925	-	gene_id "lncRNA.1525"; transcript_id "lncRNA.1525.2"; exon_number "1";	j
1A	exon	109428984	109429095	-	gene_id "lncRNA.1525"; transcript_id "lncRNA.1525.2"; exon_number "2";	j
1A	exon	109429488	109429663	-	gene_id "lncRNA.1525"; transcript_id "lncRNA.1525.2"; exon_number "3";	j
1A	exon	109429784	109429836	-	gene_id "lncRNA.1525"; transcript_id "lncRNA.1525.2"; exon_number "4";	j
1A	exon	109430000	109431673	-	gene_id "lncRNA.1525"; transcript_id "lncRNA.1525.2"; exon_number "5";	j
1A	transcript	109982348	109986702	-	gene_id "lncRNA.1529"; transcript_id "lncRNA.1529.1";	j
1A	exon	109982348	109982792	-	gene_id "lncRNA.1529"; transcript_id "lncRNA.1529.1"; exon_number "1";	j
1A	exon	109983059	109983151	-	gene_id "lncRNA.1529"; transcript_id "lncRNA.1529.1"; exon_number "2";	j
1A	exon	109983249	109983420	-	gene_id "lncRNA.1529"; transcript_id "lncRNA.1529.1"; exon_number "3";	j
1A	exon	109983509	109983585	-	gene_id "lncRNA.1529"; transcript_id "lncRNA.1529.1"; exon_number "4";	j
1A	exon	109983687	109983846	-	gene_id "lncRNA.1529"; transcript_id "lncRNA.1529.1"; exon_number "5";	j
1A	exon	109984071	109984180	-	gene_id "lncRNA.1529"; transcript_id "lncRNA.1529.1"; exon_number "6";	j
1A	exon	109984255	109984314	-	gene_id "lncRNA.1529"; transcript_id "lncRNA.1529.1"; exon_number "7";	j
1A	exon	109984407	109984480	-	gene_id "lncRNA.1529"; transcript_id "lncRNA.1529.1"; exon_number "8";	j
1A	exon	109984589	109984712	-	gene_id "lncRNA.1529"; transcript_id "lncRNA.1529.1"; exon_number "9";	j
1A	exon	109984815	109984892	-	gene_id "lncRNA.1529"; transcript_id "lncRNA.1529.1"; exon_number "10";	j
1A	exon	109985117	109985223	-	gene_id "lncRNA.1529"; transcript_id "lncRNA.1529.1"; exon_number "11";	j
1A	exon	109986117	109986225	-	gene_id "lncRNA.1529"; transcript_id "lncRNA.1529.1"; exon_number "12";	j
1A	exon	109986393	109986702	-	gene_id "lncRNA.1529"; transcript_id "lncRNA.1529.1"; exon_number "13";	j
1A	transcript	109982354	109986707	-	gene_id "lncRNA.1529"; transcript_id "lncRNA.1529.2";	j
1A	exon	109982354	109982792	-	gene_id "lncRNA.1529"; transcript_id "lncRNA.1529.2"; exon_number "1";	j
1A	exon	109983059	109983151	-	gene_id "lncRNA.1529"; transcript_id "lncRNA.1529.2"; exon_number "2";	j
1A	exon	109983249	109983420	-	gene_id "lncRNA.1529"; transcript_id "lncRNA.1529.2"; exon_number "3";	j
1A	exon	109983509	109983585	-	gene_id "lncRNA.1529"; transcript_id "lncRNA.1529.2"; exon_number "4";	j
1A	exon	109983687	109983846	-	gene_id "lncRNA.1529"; transcript_id "lncRNA.1529.2"; exon_number "5";	j
1A	exon	109984071	109984180	-	gene_id "lncRNA.1529"; transcript_id "lncRNA.1529.2"; exon_number "6";	j
1A	exon	109984255	109984314	-	gene_id "lncRNA.1529"; transcript_id "lncRNA.1529.2"; exon_number "7";	j
1A	exon	109984407	109984480	-	gene_id "lncRNA.1529"; transcript_id "lncRNA.1529.2"; exon_number "8";	j
1A	exon	109984589	109984712	-	gene_id "lncRNA.1529"; transcript_id "lncRNA.1529.2"; exon_number "9";	j
1A	exon	109984815	109984892	-	gene_id "lncRNA.1529"; transcript_id "lncRNA.1529.2"; exon_number "10";	j
1A	exon	109985117	109985223	-	gene_id "lncRNA.1529"; transcript_id "lncRNA.1529.2"; exon_number "11";	j
1A	exon	109986117	109986225	-	gene_id "lncRNA.1529"; transcript_id "lncRNA.1529.2"; exon_number "12";	j
1A	exon	109986391	109986707	-	gene_id "lncRNA.1529"; transcript_id "lncRNA.1529.2"; exon_number "13";	j
1A	transcript	110285524	110285996	.	gene_id "lncRNA.1533"; transcript_id "lncRNA.1533.1";	u
1A	exon	110285524	110285996	.	gene_id "lncRNA.1533"; transcript_id "lncRNA.1533.1"; exon_number "1";	u
1A	transcript	112629786	112634490	.	gene_id "lncRNA.1546"; transcript_id "lncRNA.1546.1";	u
1A	exon	112629786	112634490	.	gene_id "lncRNA.1546"; transcript_id "lncRNA.1546.1"; exon_number "1";	u
1A	transcript	112825345	112827974	.	gene_id "lncRNA.1547"; transcript_id "lncRNA.1547.1";	u
1A	exon	112825345	112827974	.	gene_id "lncRNA.1547"; transcript_id "lncRNA.1547.1"; exon_number "1";	u
1A	transcript	113692239	113694047	.	gene_id "lncRNA.1554"; transcript_id "lncRNA.1554.1";	u
1A	exon	113692239	113694047	.	gene_id "lncRNA.1554"; transcript_id "lncRNA.1554.1"; exon_number "1";	u
1A	transcript	113695613	113695945	.	gene_id "lncRNA.1555"; transcript_id "lncRNA.1555.1";	u
1A	exon	113695613	113695945	.	gene_id "lncRNA.1555"; transcript_id "lncRNA.1555.1"; exon_number "1";	u
1A	transcript	115307236	115307905	.	gene_id "lncRNA.1561"; transcript_id "lncRNA.1561.1";	u
1A	exon	115307236	115307905	.	gene_id "lncRNA.1561"; transcript_id "lncRNA.1561.1"; exon_number "1";	u
1A	transcript	115522418	115523020	.	gene_id "lncRNA.1564"; transcript_id "lncRNA.1564.1";	u
1A	exon	115522418	115523020	.	gene_id "lncRNA.1564"; transcript_id "lncRNA.1564.1"; exon_number "1";	u
1A	transcript	116364791	116365031	.	gene_id "lncRNA.1568"; transcript_id "lncRNA.1568.1";	u
1A	exon	116364791	116365031	.	gene_id "lncRNA.1568"; transcript_id "lncRNA.1568.1"; exon_number "1";	u
1A	transcript	116369001	116371120	.	gene_id "lncRNA.1571"; transcript_id "lncRNA.1571.1";	u
1A	exon	116369001	116371120	.	gene_id "lncRNA.1571"; transcript_id "lncRNA.1571.1"; exon_number "1";	u
1A	transcript	116371589	116372238	.	gene_id "lncRNA.1572"; transcript_id "lncRNA.1572.1";	u
1A	exon	116371589	116372238	.	gene_id "lncRNA.1572"; transcript_id "lncRNA.1572.1"; exon_number "1";	u
1A	transcript	116702912	116703226	.	gene_id "lncRNA.1575"; transcript_id "lncRNA.1575.1";	u
1A	exon	116702912	116703226	.	gene_id "lncRNA.1575"; transcript_id "lncRNA.1575.1"; exon_number "1";	u
1A	transcript	116703865	116704153	.	gene_id "lncRNA.1576"; transcript_id "lncRNA.1576.1";	u
1A	exon	116703865	116704153	.	gene_id "lncRNA.1576"; transcript_id "lncRNA.1576.1"; exon_number "1";	u
1A	transcript	116704967	116705389	.	gene_id "lncRNA.1577"; transcript_id "lncRNA.1577.1";	u
1A	exon	116704967	116705389	.	gene_id "lncRNA.1577"; transcript_id "lncRNA.1577.1"; exon_number "1";	u
1A	transcript	116705757	116707801	.	gene_id "lncRNA.1578"; transcript_id "lncRNA.1578.1";	u
1A	exon	116705757	116707801	.	gene_id "lncRNA.1578"; transcript_id "lncRNA.1578.1"; exon_number "1";	u
1A	transcript	117185771	117187003	.	gene_id "lncRNA.1582"; transcript_id "lncRNA.1582.1";	u
1A	exon	117185771	117187003	.	gene_id "lncRNA.1582"; transcript_id "lncRNA.1582.1"; exon_number "1";	u
1A	transcript	117999766	118000098	.	gene_id "lncRNA.1592"; transcript_id "lncRNA.1592.1";	u
1A	exon	117999766	118000098	.	gene_id "lncRNA.1592"; transcript_id "lncRNA.1592.1"; exon_number "1";	u
1A	transcript	118273864	118275977	.	gene_id "lncRNA.1595"; transcript_id "lncRNA.1595.1";	u
1A	exon	118273864	118275977	.	gene_id "lncRNA.1595"; transcript_id "lncRNA.1595.1"; exon_number "1";	u
1A	transcript	118278537	118279244	.	gene_id "lncRNA.1596"; transcript_id "lncRNA.1596.1";	u
1A	exon	118278537	118279244	.	gene_id "lncRNA.1596"; transcript_id "lncRNA.1596.1"; exon_number "1";	u
1A	transcript	119558249	119560543	.	gene_id "lncRNA.1609"; transcript_id "lncRNA.1609.1";	u
1A	exon	119558249	119560543	.	gene_id "lncRNA.1609"; transcript_id "lncRNA.1609.1"; exon_number "1";	u
1A	transcript	119591716	119591958	.	gene_id "lncRNA.1610"; transcript_id "lncRNA.1610.1";	u
1A	exon	119591716	119591958	.	gene_id "lncRNA.1610"; transcript_id "lncRNA.1610.1"; exon_number "1";	u
1A	transcript	119952280	119952584	.	gene_id "lncRNA.1617"; transcript_id "lncRNA.1617.1";	u
1A	exon	119952280	119952584	.	gene_id "lncRNA.1617"; transcript_id "lncRNA.1617.1"; exon_number "1";	u
1A	transcript	119986952	119990606	.	gene_id "lncRNA.1618"; transcript_id "lncRNA.1618.1";	u
1A	exon	119986952	119990606	.	gene_id "lncRNA.1618"; transcript_id "lncRNA.1618.1"; exon_number "1";	u
1A	transcript	121189457	121189670	.	gene_id "lncRNA.1624"; transcript_id "lncRNA.1624.1";	u
1A	exon	121189457	121189670	.	gene_id "lncRNA.1624"; transcript_id "lncRNA.1624.1"; exon_number "1";	u
1A	transcript	121467225	121470984	.	gene_id "lncRNA.1626"; transcript_id "lncRNA.1626.1";	u
1A	exon	121467225	121470984	.	gene_id "lncRNA.1626"; transcript_id "lncRNA.1626.1"; exon_number "1";	u
1A	transcript	121559522	121559904	.	gene_id "lncRNA.1627"; transcript_id "lncRNA.1627.1";	u
1A	exon	121559522	121559904	.	gene_id "lncRNA.1627"; transcript_id "lncRNA.1627.1"; exon_number "1";	u
1A	transcript	121876854	121881035	-	gene_id "lncRNA.1633"; transcript_id "lncRNA.1633.1";	o
1A	exon	121876854	121878184	-	gene_id "lncRNA.1633"; transcript_id "lncRNA.1633.1"; exon_number "1";	o
1A	exon	121878296	121878368	-	gene_id "lncRNA.1633"; transcript_id "lncRNA.1633.1"; exon_number "2";	o
1A	exon	121880350	121881035	-	gene_id "lncRNA.1633"; transcript_id "lncRNA.1633.1"; exon_number "3";	o
1A	transcript	121878296	121881988	-	gene_id "lncRNA.1633"; transcript_id "lncRNA.1633.3";	o
1A	exon	121878296	121879425	-	gene_id "lncRNA.1633"; transcript_id "lncRNA.1633.3"; exon_number "1";	o
1A	exon	121879769	121879871	-	gene_id "lncRNA.1633"; transcript_id "lncRNA.1633.3"; exon_number "2";	o
1A	exon	121880236	121880433	-	gene_id "lncRNA.1633"; transcript_id "lncRNA.1633.3"; exon_number "3";	o
1A	exon	121881363	121881416	-	gene_id "lncRNA.1633"; transcript_id "lncRNA.1633.3"; exon_number "4";	o
1A	exon	121881508	121881988	-	gene_id "lncRNA.1633"; transcript_id "lncRNA.1633.3"; exon_number "5";	o
1A	transcript	122533432	122536546	.	gene_id "lncRNA.1635"; transcript_id "lncRNA.1635.1";	u
1A	exon	122533432	122536546	.	gene_id "lncRNA.1635"; transcript_id "lncRNA.1635.1"; exon_number "1";	u
1A	transcript	122541386	122542394	.	gene_id "lncRNA.1636"; transcript_id "lncRNA.1636.1";	u
1A	exon	122541386	122542394	.	gene_id "lncRNA.1636"; transcript_id "lncRNA.1636.1"; exon_number "1";	u
1A	transcript	122542786	122544624	.	gene_id "lncRNA.1637"; transcript_id "lncRNA.1637.1";	u
1A	exon	122542786	122544624	.	gene_id "lncRNA.1637"; transcript_id "lncRNA.1637.1"; exon_number "1";	u
1A	transcript	123993871	123994844	.	gene_id "lncRNA.1639"; transcript_id "lncRNA.1639.1";	u
1A	exon	123993871	123994844	.	gene_id "lncRNA.1639"; transcript_id "lncRNA.1639.1"; exon_number "1";	u
1A	transcript	123997068	123997480	.	gene_id "lncRNA.1640"; transcript_id "lncRNA.1640.1";	u
1A	exon	123997068	123997480	.	gene_id "lncRNA.1640"; transcript_id "lncRNA.1640.1"; exon_number "1";	u
1A	transcript	123548980	123552588	-	gene_id "lncRNA.1641"; transcript_id "lncRNA.1641.1";	j
1A	exon	123548980	123549495	-	gene_id "lncRNA.1641"; transcript_id "lncRNA.1641.1"; exon_number "1";	j
1A	exon	123549582	123549775	-	gene_id "lncRNA.1641"; transcript_id "lncRNA.1641.1"; exon_number "2";	j
1A	exon	123550263	123550334	-	gene_id "lncRNA.1641"; transcript_id "lncRNA.1641.1"; exon_number "3";	j
1A	exon	123551729	123551932	-	gene_id "lncRNA.1641"; transcript_id "lncRNA.1641.1"; exon_number "4";	j
1A	exon	123552052	123552115	-	gene_id "lncRNA.1641"; transcript_id "lncRNA.1641.1"; exon_number "5";	j
1A	exon	123552223	123552281	-	gene_id "lncRNA.1641"; transcript_id "lncRNA.1641.1"; exon_number "6";	j
1A	exon	123552398	123552588	-	gene_id "lncRNA.1641"; transcript_id "lncRNA.1641.1"; exon_number "7";	j
1A	transcript	124428288	124428792	.	gene_id "lncRNA.1649"; transcript_id "lncRNA.1649.1";	u
1A	exon	124428288	124428792	.	gene_id "lncRNA.1649"; transcript_id "lncRNA.1649.1"; exon_number "1";	u
1A	transcript	124885856	124891769	-	gene_id "lncRNA.1657"; transcript_id "lncRNA.1657.1";	j
1A	exon	124885856	124886372	-	gene_id "lncRNA.1657"; transcript_id "lncRNA.1657.1"; exon_number "1";	j
1A	exon	124886469	124886603	-	gene_id "lncRNA.1657"; transcript_id "lncRNA.1657.1"; exon_number "2";	j
1A	exon	124886708	124886981	-	gene_id "lncRNA.1657"; transcript_id "lncRNA.1657.1"; exon_number "3";	j
1A	exon	124887122	124887462	-	gene_id "lncRNA.1657"; transcript_id "lncRNA.1657.1"; exon_number "4";	j
1A	exon	124887551	124887667	-	gene_id "lncRNA.1657"; transcript_id "lncRNA.1657.1"; exon_number "5";	j
1A	exon	124887753	124887848	-	gene_id "lncRNA.1657"; transcript_id "lncRNA.1657.1"; exon_number "6";	j
1A	exon	124888020	124888193	-	gene_id "lncRNA.1657"; transcript_id "lncRNA.1657.1"; exon_number "7";	j
1A	exon	124888286	124888452	-	gene_id "lncRNA.1657"; transcript_id "lncRNA.1657.1"; exon_number "8";	j
1A	exon	124888558	124888703	-	gene_id "lncRNA.1657"; transcript_id "lncRNA.1657.1"; exon_number "9";	j
1A	exon	124889191	124889329	-	gene_id "lncRNA.1657"; transcript_id "lncRNA.1657.1"; exon_number "10";	j
1A	exon	124889438	124889630	-	gene_id "lncRNA.1657"; transcript_id "lncRNA.1657.1"; exon_number "11";	j
1A	exon	124889826	124889908	-	gene_id "lncRNA.1657"; transcript_id "lncRNA.1657.1"; exon_number "12";	j
1A	exon	124890010	124890116	-	gene_id "lncRNA.1657"; transcript_id "lncRNA.1657.1"; exon_number "13";	j
1A	exon	124891581	124891769	-	gene_id "lncRNA.1657"; transcript_id "lncRNA.1657.1"; exon_number "14";	j
1A	transcript	124885856	124890748	-	gene_id "lncRNA.1657"; transcript_id "lncRNA.1657.2";	j
1A	exon	124885856	124886372	-	gene_id "lncRNA.1657"; transcript_id "lncRNA.1657.2"; exon_number "1";	j
1A	exon	124886469	124886603	-	gene_id "lncRNA.1657"; transcript_id "lncRNA.1657.2"; exon_number "2";	j
1A	exon	124886708	124886981	-	gene_id "lncRNA.1657"; transcript_id "lncRNA.1657.2"; exon_number "3";	j
1A	exon	124887122	124887462	-	gene_id "lncRNA.1657"; transcript_id "lncRNA.1657.2"; exon_number "4";	j
1A	exon	124887551	124887667	-	gene_id "lncRNA.1657"; transcript_id "lncRNA.1657.2"; exon_number "5";	j
1A	exon	124887753	124887848	-	gene_id "lncRNA.1657"; transcript_id "lncRNA.1657.2"; exon_number "6";	j
1A	exon	124888020	124888193	-	gene_id "lncRNA.1657"; transcript_id "lncRNA.1657.2"; exon_number "7";	j
1A	exon	124888286	124888452	-	gene_id "lncRNA.1657"; transcript_id "lncRNA.1657.2"; exon_number "8";	j
1A	exon	124888538	124888703	-	gene_id "lncRNA.1657"; transcript_id "lncRNA.1657.2"; exon_number "9";	j
1A	exon	124889191	124889329	-	gene_id "lncRNA.1657"; transcript_id "lncRNA.1657.2"; exon_number "10";	j
1A	exon	124889438	124889630	-	gene_id "lncRNA.1657"; transcript_id "lncRNA.1657.2"; exon_number "11";	j
1A	exon	124889826	124889908	-	gene_id "lncRNA.1657"; transcript_id "lncRNA.1657.2"; exon_number "12";	j
1A	exon	124890010	124890116	-	gene_id "lncRNA.1657"; transcript_id "lncRNA.1657.2"; exon_number "13";	j
1A	exon	124890549	124890748	-	gene_id "lncRNA.1657"; transcript_id "lncRNA.1657.2"; exon_number "14";	j
1A	transcript	124885859	124891769	-	gene_id "lncRNA.1657"; transcript_id "lncRNA.1657.6";	j
1A	exon	124885859	124886372	-	gene_id "lncRNA.1657"; transcript_id "lncRNA.1657.6"; exon_number "1";	j
1A	exon	124886469	124886603	-	gene_id "lncRNA.1657"; transcript_id "lncRNA.1657.6"; exon_number "2";	j
1A	exon	124886708	124886981	-	gene_id "lncRNA.1657"; transcript_id "lncRNA.1657.6"; exon_number "3";	j
1A	exon	124887122	124887462	-	gene_id "lncRNA.1657"; transcript_id "lncRNA.1657.6"; exon_number "4";	j
1A	exon	124887551	124887667	-	gene_id "lncRNA.1657"; transcript_id "lncRNA.1657.6"; exon_number "5";	j
1A	exon	124887753	124887848	-	gene_id "lncRNA.1657"; transcript_id "lncRNA.1657.6"; exon_number "6";	j
1A	exon	124888020	124888193	-	gene_id "lncRNA.1657"; transcript_id "lncRNA.1657.6"; exon_number "7";	j
1A	exon	124888286	124888452	-	gene_id "lncRNA.1657"; transcript_id "lncRNA.1657.6"; exon_number "8";	j
1A	exon	124888538	124888703	-	gene_id "lncRNA.1657"; transcript_id "lncRNA.1657.6"; exon_number "9";	j
1A	exon	124889191	124889329	-	gene_id "lncRNA.1657"; transcript_id "lncRNA.1657.6"; exon_number "10";	j
1A	exon	124889438	124889630	-	gene_id "lncRNA.1657"; transcript_id "lncRNA.1657.6"; exon_number "11";	j
1A	exon	124889826	124889908	-	gene_id "lncRNA.1657"; transcript_id "lncRNA.1657.6"; exon_number "12";	j
1A	exon	124890010	124890116	-	gene_id "lncRNA.1657"; transcript_id "lncRNA.1657.6"; exon_number "13";	j
1A	exon	124891305	124891769	-	gene_id "lncRNA.1657"; transcript_id "lncRNA.1657.6"; exon_number "14";	j
1A	transcript	124892410	124893622	-	gene_id "lncRNA.1658"; transcript_id "lncRNA.1658.1";	u
1A	exon	124892410	124893622	-	gene_id "lncRNA.1658"; transcript_id "lncRNA.1658.1"; exon_number "1";	u
1A	transcript	126327034	126327340	.	gene_id "lncRNA.1664"; transcript_id "lncRNA.1664.1";	u
1A	exon	126327034	126327340	.	gene_id "lncRNA.1664"; transcript_id "lncRNA.1664.1"; exon_number "1";	u
1A	transcript	126329487	126330037	.	gene_id "lncRNA.1665"; transcript_id "lncRNA.1665.1";	u
1A	exon	126329487	126330037	.	gene_id "lncRNA.1665"; transcript_id "lncRNA.1665.1"; exon_number "1";	u
1A	transcript	126546327	126546591	.	gene_id "lncRNA.1669"; transcript_id "lncRNA.1669.1";	u
1A	exon	126546327	126546591	.	gene_id "lncRNA.1669"; transcript_id "lncRNA.1669.1"; exon_number "1";	u
1A	transcript	126543057	126545808	.	gene_id "lncRNA.1670"; transcript_id "lncRNA.1670.1";	u
1A	exon	126543057	126545808	.	gene_id "lncRNA.1670"; transcript_id "lncRNA.1670.1"; exon_number "1";	u
1A	transcript	126730492	126730788	.	gene_id "lncRNA.1671"; transcript_id "lncRNA.1671.1";	u
1A	exon	126730492	126730788	.	gene_id "lncRNA.1671"; transcript_id "lncRNA.1671.1"; exon_number "1";	u
1A	transcript	126732426	126732778	.	gene_id "lncRNA.1672"; transcript_id "lncRNA.1672.1";	u
1A	exon	126732426	126732778	.	gene_id "lncRNA.1672"; transcript_id "lncRNA.1672.1"; exon_number "1";	u
1A	transcript	126733311	126733656	.	gene_id "lncRNA.1673"; transcript_id "lncRNA.1673.1";	u
1A	exon	126733311	126733656	.	gene_id "lncRNA.1673"; transcript_id "lncRNA.1673.1"; exon_number "1";	u
1A	transcript	126852759	126855231	-	gene_id "lncRNA.1674"; transcript_id "lncRNA.1674.1";	j
1A	exon	126852759	126853229	-	gene_id "lncRNA.1674"; transcript_id "lncRNA.1674.1"; exon_number "1";	j
1A	exon	126853586	126853706	-	gene_id "lncRNA.1674"; transcript_id "lncRNA.1674.1"; exon_number "2";	j
1A	exon	126854822	126855231	-	gene_id "lncRNA.1674"; transcript_id "lncRNA.1674.1"; exon_number "3";	j
1A	transcript	126852826	126854986	-	gene_id "lncRNA.1674"; transcript_id "lncRNA.1674.4";	j
1A	exon	126852826	126853706	-	gene_id "lncRNA.1674"; transcript_id "lncRNA.1674.4"; exon_number "1";	j
1A	exon	126853788	126853871	-	gene_id "lncRNA.1674"; transcript_id "lncRNA.1674.4"; exon_number "2";	j
1A	exon	126854822	126854986	-	gene_id "lncRNA.1674"; transcript_id "lncRNA.1674.4"; exon_number "3";	j
1A	transcript	127096177	127096400	.	gene_id "lncRNA.1675"; transcript_id "lncRNA.1675.1";	u
1A	exon	127096177	127096400	.	gene_id "lncRNA.1675"; transcript_id "lncRNA.1675.1"; exon_number "1";	u
1A	transcript	127101010	127101322	.	gene_id "lncRNA.1678"; transcript_id "lncRNA.1678.1";	u
1A	exon	127101010	127101322	.	gene_id "lncRNA.1678"; transcript_id "lncRNA.1678.1"; exon_number "1";	u
1A	transcript	127102386	127105218	.	gene_id "lncRNA.1679"; transcript_id "lncRNA.1679.1";	u
1A	exon	127102386	127105218	.	gene_id "lncRNA.1679"; transcript_id "lncRNA.1679.1"; exon_number "1";	u
1A	transcript	127375263	127376345	.	gene_id "lncRNA.1680"; transcript_id "lncRNA.1680.1";	u
1A	exon	127375263	127376345	.	gene_id "lncRNA.1680"; transcript_id "lncRNA.1680.1"; exon_number "1";	u
1A	transcript	127926799	127927518	.	gene_id "lncRNA.1684"; transcript_id "lncRNA.1684.1";	u
1A	exon	127926799	127927518	.	gene_id "lncRNA.1684"; transcript_id "lncRNA.1684.1"; exon_number "1";	u
1A	transcript	129702288	129703197	.	gene_id "lncRNA.1696"; transcript_id "lncRNA.1696.1";	u
1A	exon	129702288	129703197	.	gene_id "lncRNA.1696"; transcript_id "lncRNA.1696.1"; exon_number "1";	u
1A	transcript	129704531	129706592	.	gene_id "lncRNA.1697"; transcript_id "lncRNA.1697.1";	u
1A	exon	129704531	129706592	.	gene_id "lncRNA.1697"; transcript_id "lncRNA.1697.1"; exon_number "1";	u
1A	transcript	129807783	129808290	.	gene_id "lncRNA.1698"; transcript_id "lncRNA.1698.1";	u
1A	exon	129807783	129808290	.	gene_id "lncRNA.1698"; transcript_id "lncRNA.1698.1"; exon_number "1";	u
1A	transcript	129995519	130000023	.	gene_id "lncRNA.1699"; transcript_id "lncRNA.1699.1";	u
1A	exon	129995519	130000023	.	gene_id "lncRNA.1699"; transcript_id "lncRNA.1699.1"; exon_number "1";	u
1A	transcript	130462827	130463108	.	gene_id "lncRNA.1702"; transcript_id "lncRNA.1702.1";	u
1A	exon	130462827	130463108	.	gene_id "lncRNA.1702"; transcript_id "lncRNA.1702.1"; exon_number "1";	u
1A	transcript	130478889	130482979	.	gene_id "lncRNA.1703"; transcript_id "lncRNA.1703.1";	u
1A	exon	130478889	130482979	.	gene_id "lncRNA.1703"; transcript_id "lncRNA.1703.1"; exon_number "1";	u
1A	transcript	132156420	132156905	.	gene_id "lncRNA.1709"; transcript_id "lncRNA.1709.1";	u
1A	exon	132156420	132156905	.	gene_id "lncRNA.1709"; transcript_id "lncRNA.1709.1"; exon_number "1";	u
1A	transcript	134618951	134619241	.	gene_id "lncRNA.1729"; transcript_id "lncRNA.1729.1";	u
1A	exon	134618951	134619241	.	gene_id "lncRNA.1729"; transcript_id "lncRNA.1729.1"; exon_number "1";	u
1A	transcript	135098198	135099063	.	gene_id "lncRNA.1734"; transcript_id "lncRNA.1734.1";	u
1A	exon	135098198	135099063	.	gene_id "lncRNA.1734"; transcript_id "lncRNA.1734.1"; exon_number "1";	u
1A	transcript	135444661	135448767	.	gene_id "lncRNA.1736"; transcript_id "lncRNA.1736.1";	u
1A	exon	135444661	135448767	.	gene_id "lncRNA.1736"; transcript_id "lncRNA.1736.1"; exon_number "1";	u
1A	transcript	135452470	135456506	.	gene_id "lncRNA.1737"; transcript_id "lncRNA.1737.1";	u
1A	exon	135452470	135456506	.	gene_id "lncRNA.1737"; transcript_id "lncRNA.1737.1"; exon_number "1";	u
1A	transcript	137211979	137212659	.	gene_id "lncRNA.1741"; transcript_id "lncRNA.1741.1";	u
1A	exon	137211979	137212659	.	gene_id "lncRNA.1741"; transcript_id "lncRNA.1741.1"; exon_number "1";	u
1A	transcript	137214764	137215604	.	gene_id "lncRNA.1742"; transcript_id "lncRNA.1742.1";	u
1A	exon	137214764	137215604	.	gene_id "lncRNA.1742"; transcript_id "lncRNA.1742.1"; exon_number "1";	u
1A	transcript	137226761	137227094	.	gene_id "lncRNA.1743"; transcript_id "lncRNA.1743.1";	u
1A	exon	137226761	137227094	.	gene_id "lncRNA.1743"; transcript_id "lncRNA.1743.1"; exon_number "1";	u
1A	transcript	137302376	137302646	.	gene_id "lncRNA.1745"; transcript_id "lncRNA.1745.1";	u
1A	exon	137302376	137302646	.	gene_id "lncRNA.1745"; transcript_id "lncRNA.1745.1"; exon_number "1";	u
1A	transcript	137303332	137303908	.	gene_id "lncRNA.1746"; transcript_id "lncRNA.1746.1";	u
1A	exon	137303332	137303908	.	gene_id "lncRNA.1746"; transcript_id "lncRNA.1746.1"; exon_number "1";	u
1A	transcript	137405430	137410417	-	gene_id "lncRNA.1750"; transcript_id "lncRNA.1750.2";	j
1A	exon	137405430	137405812	-	gene_id "lncRNA.1750"; transcript_id "lncRNA.1750.2"; exon_number "1";	j
1A	exon	137405902	137405974	-	gene_id "lncRNA.1750"; transcript_id "lncRNA.1750.2"; exon_number "2";	j
1A	exon	137406066	137406137	-	gene_id "lncRNA.1750"; transcript_id "lncRNA.1750.2"; exon_number "3";	j
1A	exon	137406358	137406426	-	gene_id "lncRNA.1750"; transcript_id "lncRNA.1750.2"; exon_number "4";	j
1A	exon	137406574	137406704	-	gene_id "lncRNA.1750"; transcript_id "lncRNA.1750.2"; exon_number "5";	j
1A	exon	137407618	137407724	-	gene_id "lncRNA.1750"; transcript_id "lncRNA.1750.2"; exon_number "6";	j
1A	exon	137408904	137410417	-	gene_id "lncRNA.1750"; transcript_id "lncRNA.1750.2"; exon_number "7";	j
1A	transcript	137405490	137412821	-	gene_id "lncRNA.1750"; transcript_id "lncRNA.1750.4";	j
1A	exon	137405490	137405812	-	gene_id "lncRNA.1750"; transcript_id "lncRNA.1750.4"; exon_number "1";	j
1A	exon	137405902	137405974	-	gene_id "lncRNA.1750"; transcript_id "lncRNA.1750.4"; exon_number "2";	j
1A	exon	137406066	137406137	-	gene_id "lncRNA.1750"; transcript_id "lncRNA.1750.4"; exon_number "3";	j
1A	exon	137406358	137406426	-	gene_id "lncRNA.1750"; transcript_id "lncRNA.1750.4"; exon_number "4";	j
1A	exon	137406574	137406704	-	gene_id "lncRNA.1750"; transcript_id "lncRNA.1750.4"; exon_number "5";	j
1A	exon	137407618	137410815	-	gene_id "lncRNA.1750"; transcript_id "lncRNA.1750.4"; exon_number "6";	j
1A	exon	137411558	137411655	-	gene_id "lncRNA.1750"; transcript_id "lncRNA.1750.4"; exon_number "7";	j
1A	exon	137412432	137412821	-	gene_id "lncRNA.1750"; transcript_id "lncRNA.1750.4"; exon_number "8";	j
1A	transcript	137869866	137870536	.	gene_id "lncRNA.1752"; transcript_id "lncRNA.1752.1";	u
1A	exon	137869866	137870536	.	gene_id "lncRNA.1752"; transcript_id "lncRNA.1752.1"; exon_number "1";	u
1A	transcript	137915733	137916014	.	gene_id "lncRNA.1753"; transcript_id "lncRNA.1753.1";	u
1A	exon	137915733	137916014	.	gene_id "lncRNA.1753"; transcript_id "lncRNA.1753.1"; exon_number "1";	u
1A	transcript	137927355	137927641	.	gene_id "lncRNA.1754"; transcript_id "lncRNA.1754.1";	u
1A	exon	137927355	137927641	.	gene_id "lncRNA.1754"; transcript_id "lncRNA.1754.1"; exon_number "1";	u
1A	transcript	137927958	137929864	.	gene_id "lncRNA.1755"; transcript_id "lncRNA.1755.1";	u
1A	exon	137927958	137929864	.	gene_id "lncRNA.1755"; transcript_id "lncRNA.1755.1"; exon_number "1";	u
1A	transcript	137935860	137936096	.	gene_id "lncRNA.1756"; transcript_id "lncRNA.1756.1";	u
1A	exon	137935860	137936096	.	gene_id "lncRNA.1756"; transcript_id "lncRNA.1756.1"; exon_number "1";	u
1A	transcript	137937355	137937599	.	gene_id "lncRNA.1757"; transcript_id "lncRNA.1757.1";	u
1A	exon	137937355	137937599	.	gene_id "lncRNA.1757"; transcript_id "lncRNA.1757.1"; exon_number "1";	u
1A	transcript	137938022	137938976	.	gene_id "lncRNA.1758"; transcript_id "lncRNA.1758.1";	u
1A	exon	137938022	137938976	.	gene_id "lncRNA.1758"; transcript_id "lncRNA.1758.1"; exon_number "1";	u
1A	transcript	138247335	138250945	.	gene_id "lncRNA.1762"; transcript_id "lncRNA.1762.1";	u
1A	exon	138247335	138250945	.	gene_id "lncRNA.1762"; transcript_id "lncRNA.1762.1"; exon_number "1";	u
1A	transcript	138257257	138259035	.	gene_id "lncRNA.1763"; transcript_id "lncRNA.1763.1";	u
1A	exon	138257257	138259035	.	gene_id "lncRNA.1763"; transcript_id "lncRNA.1763.1"; exon_number "1";	u
1A	transcript	138262457	138263205	.	gene_id "lncRNA.1764"; transcript_id "lncRNA.1764.1";	u
1A	exon	138262457	138263205	.	gene_id "lncRNA.1764"; transcript_id "lncRNA.1764.1"; exon_number "1";	u
1A	transcript	138264043	138264382	.	gene_id "lncRNA.1765"; transcript_id "lncRNA.1765.1";	u
1A	exon	138264043	138264382	.	gene_id "lncRNA.1765"; transcript_id "lncRNA.1765.1"; exon_number "1";	u
1A	transcript	138709468	138712162	.	gene_id "lncRNA.1768"; transcript_id "lncRNA.1768.1";	u
1A	exon	138709468	138712162	.	gene_id "lncRNA.1768"; transcript_id "lncRNA.1768.1"; exon_number "1";	u
1A	transcript	139899725	139900190	.	gene_id "lncRNA.1773"; transcript_id "lncRNA.1773.1";	u
1A	exon	139899725	139900190	.	gene_id "lncRNA.1773"; transcript_id "lncRNA.1773.1"; exon_number "1";	u
1A	transcript	139900492	139904408	.	gene_id "lncRNA.1774"; transcript_id "lncRNA.1774.1";	u
1A	exon	139900492	139904408	.	gene_id "lncRNA.1774"; transcript_id "lncRNA.1774.1"; exon_number "1";	u
1A	transcript	141293885	141294140	.	gene_id "lncRNA.1776"; transcript_id "lncRNA.1776.1";	u
1A	exon	141293885	141294140	.	gene_id "lncRNA.1776"; transcript_id "lncRNA.1776.1"; exon_number "1";	u
1A	transcript	143281513	143282414	.	gene_id "lncRNA.1785"; transcript_id "lncRNA.1785.1";	u
1A	exon	143281513	143282414	.	gene_id "lncRNA.1785"; transcript_id "lncRNA.1785.1"; exon_number "1";	u
1A	transcript	144042720	144043009	.	gene_id "lncRNA.1791"; transcript_id "lncRNA.1791.1";	u
1A	exon	144042720	144043009	.	gene_id "lncRNA.1791"; transcript_id "lncRNA.1791.1"; exon_number "1";	u
1A	transcript	144045606	144045916	.	gene_id "lncRNA.1792"; transcript_id "lncRNA.1792.1";	u
1A	exon	144045606	144045916	.	gene_id "lncRNA.1792"; transcript_id "lncRNA.1792.1"; exon_number "1";	u
1A	transcript	145196230	145197246	.	gene_id "lncRNA.1798"; transcript_id "lncRNA.1798.1";	u
1A	exon	145196230	145197246	.	gene_id "lncRNA.1798"; transcript_id "lncRNA.1798.1"; exon_number "1";	u
1A	transcript	146608542	146609804	.	gene_id "lncRNA.1802"; transcript_id "lncRNA.1802.1";	u
1A	exon	146608542	146609804	.	gene_id "lncRNA.1802"; transcript_id "lncRNA.1802.1"; exon_number "1";	u
1A	transcript	147190170	147190466	.	gene_id "lncRNA.1809"; transcript_id "lncRNA.1809.1";	u
1A	exon	147190170	147190466	.	gene_id "lncRNA.1809"; transcript_id "lncRNA.1809.1"; exon_number "1";	u
1A	transcript	147911023	147915604	.	gene_id "lncRNA.1816"; transcript_id "lncRNA.1816.1";	u
1A	exon	147911023	147915604	.	gene_id "lncRNA.1816"; transcript_id "lncRNA.1816.1"; exon_number "1";	u
1A	transcript	148262339	148266095	.	gene_id "lncRNA.1817"; transcript_id "lncRNA.1817.1";	u
1A	exon	148262339	148266095	.	gene_id "lncRNA.1817"; transcript_id "lncRNA.1817.1"; exon_number "1";	u
1A	transcript	148608565	148610939	-	gene_id "lncRNA.1821"; transcript_id "lncRNA.1821.1";	j
1A	exon	148608565	148609208	-	gene_id "lncRNA.1821"; transcript_id "lncRNA.1821.1"; exon_number "1";	j
1A	exon	148609943	148610138	-	gene_id "lncRNA.1821"; transcript_id "lncRNA.1821.1"; exon_number "2";	j
1A	exon	148610243	148610285	-	gene_id "lncRNA.1821"; transcript_id "lncRNA.1821.1"; exon_number "3";	j
1A	exon	148610643	148610750	-	gene_id "lncRNA.1821"; transcript_id "lncRNA.1821.1"; exon_number "4";	j
1A	exon	148610829	148610939	-	gene_id "lncRNA.1821"; transcript_id "lncRNA.1821.1"; exon_number "5";	j
1A	transcript	149243087	149243896	.	gene_id "lncRNA.1825"; transcript_id "lncRNA.1825.1";	u
1A	exon	149243087	149243896	.	gene_id "lncRNA.1825"; transcript_id "lncRNA.1825.1"; exon_number "1";	u
1A	transcript	149251574	149252361	.	gene_id "lncRNA.1827"; transcript_id "lncRNA.1827.1";	u
1A	exon	149251574	149252361	.	gene_id "lncRNA.1827"; transcript_id "lncRNA.1827.1"; exon_number "1";	u
1A	transcript	149253703	149257123	.	gene_id "lncRNA.1828"; transcript_id "lncRNA.1828.1";	u
1A	exon	149253703	149257123	.	gene_id "lncRNA.1828"; transcript_id "lncRNA.1828.1"; exon_number "1";	u
1A	transcript	149257385	149257759	.	gene_id "lncRNA.1829"; transcript_id "lncRNA.1829.1";	u
1A	exon	149257385	149257759	.	gene_id "lncRNA.1829"; transcript_id "lncRNA.1829.1"; exon_number "1";	u
1A	transcript	149258157	149259034	.	gene_id "lncRNA.1830"; transcript_id "lncRNA.1830.1";	u
1A	exon	149258157	149259034	.	gene_id "lncRNA.1830"; transcript_id "lncRNA.1830.1"; exon_number "1";	u
1A	transcript	149259533	149259747	.	gene_id "lncRNA.1831"; transcript_id "lncRNA.1831.1";	u
1A	exon	149259533	149259747	.	gene_id "lncRNA.1831"; transcript_id "lncRNA.1831.1"; exon_number "1";	u
1A	transcript	149781433	149781989	.	gene_id "lncRNA.1834"; transcript_id "lncRNA.1834.1";	u
1A	exon	149781433	149781989	.	gene_id "lncRNA.1834"; transcript_id "lncRNA.1834.1"; exon_number "1";	u
1A	transcript	150532883	150533204	.	gene_id "lncRNA.1839"; transcript_id "lncRNA.1839.1";	u
1A	exon	150532883	150533204	.	gene_id "lncRNA.1839"; transcript_id "lncRNA.1839.1"; exon_number "1";	u
1A	transcript	152450920	152451388	.	gene_id "lncRNA.1847"; transcript_id "lncRNA.1847.1";	u
1A	exon	152450920	152451388	.	gene_id "lncRNA.1847"; transcript_id "lncRNA.1847.1"; exon_number "1";	u
1A	transcript	153186416	153189315	.	gene_id "lncRNA.1849"; transcript_id "lncRNA.1849.1";	u
1A	exon	153186416	153189315	.	gene_id "lncRNA.1849"; transcript_id "lncRNA.1849.1"; exon_number "1";	u
1A	transcript	153374153	153375860	.	gene_id "lncRNA.1851"; transcript_id "lncRNA.1851.1";	u
1A	exon	153374153	153375860	.	gene_id "lncRNA.1851"; transcript_id "lncRNA.1851.1"; exon_number "1";	u
1A	transcript	153376120	153377850	.	gene_id "lncRNA.1853"; transcript_id "lncRNA.1853.1";	u
1A	exon	153376120	153377850	.	gene_id "lncRNA.1853"; transcript_id "lncRNA.1853.1"; exon_number "1";	u
1A	transcript	154007824	154015107	+	gene_id "lncRNA.1856"; transcript_id "lncRNA.1856.2";	j
1A	exon	154007824	154008189	+	gene_id "lncRNA.1856"; transcript_id "lncRNA.1856.2"; exon_number "1";	j
1A	exon	154011896	154012023	+	gene_id "lncRNA.1856"; transcript_id "lncRNA.1856.2"; exon_number "2";	j
1A	exon	154012135	154012238	+	gene_id "lncRNA.1856"; transcript_id "lncRNA.1856.2"; exon_number "3";	j
1A	exon	154013760	154014051	+	gene_id "lncRNA.1856"; transcript_id "lncRNA.1856.2"; exon_number "4";	j
1A	exon	154014360	154014421	+	gene_id "lncRNA.1856"; transcript_id "lncRNA.1856.2"; exon_number "5";	j
1A	exon	154014682	154015107	+	gene_id "lncRNA.1856"; transcript_id "lncRNA.1856.2"; exon_number "6";	j
1A	transcript	154659247	154660753	.	gene_id "lncRNA.1858"; transcript_id "lncRNA.1858.1";	u
1A	exon	154659247	154660753	.	gene_id "lncRNA.1858"; transcript_id "lncRNA.1858.1"; exon_number "1";	u
1A	transcript	154661587	154662085	.	gene_id "lncRNA.1859"; transcript_id "lncRNA.1859.1";	u
1A	exon	154661587	154662085	.	gene_id "lncRNA.1859"; transcript_id "lncRNA.1859.1"; exon_number "1";	u
1A	transcript	156539816	156540147	.	gene_id "lncRNA.1871"; transcript_id "lncRNA.1871.1";	u
1A	exon	156539816	156540147	.	gene_id "lncRNA.1871"; transcript_id "lncRNA.1871.1"; exon_number "1";	u
1A	transcript	156543919	156544292	.	gene_id "lncRNA.1872"; transcript_id "lncRNA.1872.1";	u
1A	exon	156543919	156544292	.	gene_id "lncRNA.1872"; transcript_id "lncRNA.1872.1"; exon_number "1";	u
1A	transcript	156547305	156547706	.	gene_id "lncRNA.1874"; transcript_id "lncRNA.1874.1";	u
1A	exon	156547305	156547706	.	gene_id "lncRNA.1874"; transcript_id "lncRNA.1874.1"; exon_number "1";	u
1A	transcript	157119840	157120624	.	gene_id "lncRNA.1877"; transcript_id "lncRNA.1877.1";	u
1A	exon	157119840	157120624	.	gene_id "lncRNA.1877"; transcript_id "lncRNA.1877.1"; exon_number "1";	u
1A	transcript	157311591	157316845	-	gene_id "lncRNA.1878"; transcript_id "lncRNA.1878.1";	j
1A	exon	157311591	157312497	-	gene_id "lncRNA.1878"; transcript_id "lncRNA.1878.1"; exon_number "1";	j
1A	exon	157314086	157314250	-	gene_id "lncRNA.1878"; transcript_id "lncRNA.1878.1"; exon_number "2";	j
1A	exon	157314576	157314760	-	gene_id "lncRNA.1878"; transcript_id "lncRNA.1878.1"; exon_number "3";	j
1A	exon	157315045	157315170	-	gene_id "lncRNA.1878"; transcript_id "lncRNA.1878.1"; exon_number "4";	j
1A	exon	157315497	157315662	-	gene_id "lncRNA.1878"; transcript_id "lncRNA.1878.1"; exon_number "5";	j
1A	exon	157316519	157316845	-	gene_id "lncRNA.1878"; transcript_id "lncRNA.1878.1"; exon_number "6";	j
1A	transcript	157352375	157355835	.	gene_id "lncRNA.1879"; transcript_id "lncRNA.1879.1";	u
1A	exon	157352375	157355835	.	gene_id "lncRNA.1879"; transcript_id "lncRNA.1879.1"; exon_number "1";	u
1A	transcript	159860262	159861149	.	gene_id "lncRNA.1887"; transcript_id "lncRNA.1887.1";	u
1A	exon	159860262	159861149	.	gene_id "lncRNA.1887"; transcript_id "lncRNA.1887.1"; exon_number "1";	u
1A	transcript	160678774	160679522	.	gene_id "lncRNA.1889"; transcript_id "lncRNA.1889.1";	u
1A	exon	160678774	160679522	.	gene_id "lncRNA.1889"; transcript_id "lncRNA.1889.1"; exon_number "1";	u
1A	transcript	160688331	160688592	.	gene_id "lncRNA.1892"; transcript_id "lncRNA.1892.1";	u
1A	exon	160688331	160688592	.	gene_id "lncRNA.1892"; transcript_id "lncRNA.1892.1"; exon_number "1";	u
1A	transcript	161949671	161949927	.	gene_id "lncRNA.1895"; transcript_id "lncRNA.1895.1";	u
1A	exon	161949671	161949927	.	gene_id "lncRNA.1895"; transcript_id "lncRNA.1895.1"; exon_number "1";	u
1A	transcript	162419309	162419829	.	gene_id "lncRNA.1897"; transcript_id "lncRNA.1897.1";	u
1A	exon	162419309	162419829	.	gene_id "lncRNA.1897"; transcript_id "lncRNA.1897.1"; exon_number "1";	u
1A	transcript	162649140	162649416	.	gene_id "lncRNA.1898"; transcript_id "lncRNA.1898.1";	u
1A	exon	162649140	162649416	.	gene_id "lncRNA.1898"; transcript_id "lncRNA.1898.1"; exon_number "1";	u
1A	transcript	162651775	162652327	.	gene_id "lncRNA.1899"; transcript_id "lncRNA.1899.1";	u
1A	exon	162651775	162652327	.	gene_id "lncRNA.1899"; transcript_id "lncRNA.1899.1"; exon_number "1";	u
1A	transcript	162721698	162722241	.	gene_id "lncRNA.1901"; transcript_id "lncRNA.1901.1";	u
1A	exon	162721698	162722241	.	gene_id "lncRNA.1901"; transcript_id "lncRNA.1901.1"; exon_number "1";	u
1A	transcript	162987121	162987437	.	gene_id "lncRNA.1902"; transcript_id "lncRNA.1902.1";	u
1A	exon	162987121	162987437	.	gene_id "lncRNA.1902"; transcript_id "lncRNA.1902.1"; exon_number "1";	u
1A	transcript	162992541	162993226	.	gene_id "lncRNA.1903"; transcript_id "lncRNA.1903.1";	u
1A	exon	162992541	162993226	.	gene_id "lncRNA.1903"; transcript_id "lncRNA.1903.1"; exon_number "1";	u
1A	transcript	163668973	163669759	.	gene_id "lncRNA.1910"; transcript_id "lncRNA.1910.1";	u
1A	exon	163668973	163669759	.	gene_id "lncRNA.1910"; transcript_id "lncRNA.1910.1"; exon_number "1";	u
1A	transcript	163695885	163696244	.	gene_id "lncRNA.1912"; transcript_id "lncRNA.1912.1";	u
1A	exon	163695885	163696244	.	gene_id "lncRNA.1912"; transcript_id "lncRNA.1912.1"; exon_number "1";	u
1A	transcript	164167107	164167470	.	gene_id "lncRNA.1913"; transcript_id "lncRNA.1913.1";	u
1A	exon	164167107	164167470	.	gene_id "lncRNA.1913"; transcript_id "lncRNA.1913.1"; exon_number "1";	u
1A	transcript	164169730	164170403	.	gene_id "lncRNA.1914"; transcript_id "lncRNA.1914.1";	u
1A	exon	164169730	164170403	.	gene_id "lncRNA.1914"; transcript_id "lncRNA.1914.1"; exon_number "1";	u
1A	transcript	165172479	165178728	-	gene_id "lncRNA.1917"; transcript_id "lncRNA.1917.2";	j
1A	exon	165172479	165172962	-	gene_id "lncRNA.1917"; transcript_id "lncRNA.1917.2"; exon_number "1";	j
1A	exon	165173066	165173196	-	gene_id "lncRNA.1917"; transcript_id "lncRNA.1917.2"; exon_number "2";	j
1A	exon	165173807	165173923	-	gene_id "lncRNA.1917"; transcript_id "lncRNA.1917.2"; exon_number "3";	j
1A	exon	165174023	165174126	-	gene_id "lncRNA.1917"; transcript_id "lncRNA.1917.2"; exon_number "4";	j
1A	exon	165174212	165174267	-	gene_id "lncRNA.1917"; transcript_id "lncRNA.1917.2"; exon_number "5";	j
1A	exon	165174470	165174631	-	gene_id "lncRNA.1917"; transcript_id "lncRNA.1917.2"; exon_number "6";	j
1A	exon	165174708	165174911	-	gene_id "lncRNA.1917"; transcript_id "lncRNA.1917.2"; exon_number "7";	j
1A	exon	165175025	165175165	-	gene_id "lncRNA.1917"; transcript_id "lncRNA.1917.2"; exon_number "8";	j
1A	exon	165175258	165175328	-	gene_id "lncRNA.1917"; transcript_id "lncRNA.1917.2"; exon_number "9";	j
1A	exon	165175664	165175778	-	gene_id "lncRNA.1917"; transcript_id "lncRNA.1917.2"; exon_number "10";	j
1A	exon	165176435	165176664	-	gene_id "lncRNA.1917"; transcript_id "lncRNA.1917.2"; exon_number "11";	j
1A	exon	165177131	165177208	-	gene_id "lncRNA.1917"; transcript_id "lncRNA.1917.2"; exon_number "12";	j
1A	exon	165177321	165177516	-	gene_id "lncRNA.1917"; transcript_id "lncRNA.1917.2"; exon_number "13";	j
1A	exon	165177603	165177796	-	gene_id "lncRNA.1917"; transcript_id "lncRNA.1917.2"; exon_number "14";	j
1A	exon	165177875	165178037	-	gene_id "lncRNA.1917"; transcript_id "lncRNA.1917.2"; exon_number "15";	j
1A	exon	165178322	165178462	-	gene_id "lncRNA.1917"; transcript_id "lncRNA.1917.2"; exon_number "16";	j
1A	exon	165178578	165178728	-	gene_id "lncRNA.1917"; transcript_id "lncRNA.1917.2"; exon_number "17";	j
1A	transcript	165555733	165558424	.	gene_id "lncRNA.1919"; transcript_id "lncRNA.1919.1";	u
1A	exon	165555733	165558424	.	gene_id "lncRNA.1919"; transcript_id "lncRNA.1919.1"; exon_number "1";	u
1A	transcript	168486242	168487160	.	gene_id "lncRNA.1930"; transcript_id "lncRNA.1930.1";	u
1A	exon	168486242	168487160	.	gene_id "lncRNA.1930"; transcript_id "lncRNA.1930.1"; exon_number "1";	u
1A	transcript	168488425	168488682	.	gene_id "lncRNA.1931"; transcript_id "lncRNA.1931.1";	u
1A	exon	168488425	168488682	.	gene_id "lncRNA.1931"; transcript_id "lncRNA.1931.1"; exon_number "1";	u
1A	transcript	168489362	168490336	.	gene_id "lncRNA.1932"; transcript_id "lncRNA.1932.1";	u
1A	exon	168489362	168490336	.	gene_id "lncRNA.1932"; transcript_id "lncRNA.1932.1"; exon_number "1";	u
1A	transcript	168736631	168741085	.	gene_id "lncRNA.1933"; transcript_id "lncRNA.1933.1";	u
1A	exon	168736631	168741085	.	gene_id "lncRNA.1933"; transcript_id "lncRNA.1933.1"; exon_number "1";	u
1A	transcript	168741435	168742735	.	gene_id "lncRNA.1934"; transcript_id "lncRNA.1934.1";	u
1A	exon	168741435	168742735	.	gene_id "lncRNA.1934"; transcript_id "lncRNA.1934.1"; exon_number "1";	u
1A	transcript	170462999	170463299	.	gene_id "lncRNA.1938"; transcript_id "lncRNA.1938.1";	u
1A	exon	170462999	170463299	.	gene_id "lncRNA.1938"; transcript_id "lncRNA.1938.1"; exon_number "1";	u
1A	transcript	171596076	171600866	.	gene_id "lncRNA.1943"; transcript_id "lncRNA.1943.1";	u
1A	exon	171596076	171600866	.	gene_id "lncRNA.1943"; transcript_id "lncRNA.1943.1"; exon_number "1";	u
1A	transcript	171799075	171799805	.	gene_id "lncRNA.1947"; transcript_id "lncRNA.1947.1";	u
1A	exon	171799075	171799805	.	gene_id "lncRNA.1947"; transcript_id "lncRNA.1947.1"; exon_number "1";	u
1A	transcript	172412544	172412782	.	gene_id "lncRNA.1950"; transcript_id "lncRNA.1950.1";	u
1A	exon	172412544	172412782	.	gene_id "lncRNA.1950"; transcript_id "lncRNA.1950.1"; exon_number "1";	u
1A	transcript	172892454	172895446	.	gene_id "lncRNA.1953"; transcript_id "lncRNA.1953.1";	u
1A	exon	172892454	172895446	.	gene_id "lncRNA.1953"; transcript_id "lncRNA.1953.1"; exon_number "1";	u
1A	transcript	173982170	173982447	.	gene_id "lncRNA.1959"; transcript_id "lncRNA.1959.1";	u
1A	exon	173982170	173982447	.	gene_id "lncRNA.1959"; transcript_id "lncRNA.1959.1"; exon_number "1";	u
1A	transcript	174040078	174041998	.	gene_id "lncRNA.1960"; transcript_id "lncRNA.1960.1";	u
1A	exon	174040078	174041998	.	gene_id "lncRNA.1960"; transcript_id "lncRNA.1960.1"; exon_number "1";	u
1A	transcript	175300994	175301366	.	gene_id "lncRNA.1961"; transcript_id "lncRNA.1961.1";	u
1A	exon	175300994	175301366	.	gene_id "lncRNA.1961"; transcript_id "lncRNA.1961.1"; exon_number "1";	u
1A	transcript	175303904	175304175	.	gene_id "lncRNA.1964"; transcript_id "lncRNA.1964.1";	u
1A	exon	175303904	175304175	.	gene_id "lncRNA.1964"; transcript_id "lncRNA.1964.1"; exon_number "1";	u
1A	transcript	175540355	175543382	.	gene_id "lncRNA.1965"; transcript_id "lncRNA.1965.1";	u
1A	exon	175540355	175543382	.	gene_id "lncRNA.1965"; transcript_id "lncRNA.1965.1"; exon_number "1";	u
1A	transcript	175865251	175866189	.	gene_id "lncRNA.1966"; transcript_id "lncRNA.1966.1";	u
1A	exon	175865251	175866189	.	gene_id "lncRNA.1966"; transcript_id "lncRNA.1966.1"; exon_number "1";	u
1A	transcript	176979830	176981894	.	gene_id "lncRNA.1968"; transcript_id "lncRNA.1968.1";	u
1A	exon	176979830	176981894	.	gene_id "lncRNA.1968"; transcript_id "lncRNA.1968.1"; exon_number "1";	u
1A	transcript	179423031	179423553	.	gene_id "lncRNA.1982"; transcript_id "lncRNA.1982.1";	u
1A	exon	179423031	179423553	.	gene_id "lncRNA.1982"; transcript_id "lncRNA.1982.1"; exon_number "1";	u
1A	transcript	179428416	179431863	.	gene_id "lncRNA.1983"; transcript_id "lncRNA.1983.1";	u
1A	exon	179428416	179431863	.	gene_id "lncRNA.1983"; transcript_id "lncRNA.1983.1"; exon_number "1";	u
1A	transcript	180000956	180001718	.	gene_id "lncRNA.1985"; transcript_id "lncRNA.1985.1";	u
1A	exon	180000956	180001718	.	gene_id "lncRNA.1985"; transcript_id "lncRNA.1985.1"; exon_number "1";	u
1A	transcript	180230373	180233609	.	gene_id "lncRNA.1987"; transcript_id "lncRNA.1987.1";	u
1A	exon	180230373	180233609	.	gene_id "lncRNA.1987"; transcript_id "lncRNA.1987.1"; exon_number "1";	u
1A	transcript	181110493	181111494	.	gene_id "lncRNA.1991"; transcript_id "lncRNA.1991.1";	u
1A	exon	181110493	181111494	.	gene_id "lncRNA.1991"; transcript_id "lncRNA.1991.1"; exon_number "1";	u
1A	transcript	181112467	181113169	.	gene_id "lncRNA.1992"; transcript_id "lncRNA.1992.1";	u
1A	exon	181112467	181113169	.	gene_id "lncRNA.1992"; transcript_id "lncRNA.1992.1"; exon_number "1";	u
1A	transcript	183119603	183119829	.	gene_id "lncRNA.1997"; transcript_id "lncRNA.1997.1";	u
1A	exon	183119603	183119829	.	gene_id "lncRNA.1997"; transcript_id "lncRNA.1997.1"; exon_number "1";	u
1A	transcript	183540263	183541142	.	gene_id "lncRNA.1998"; transcript_id "lncRNA.1998.1";	u
1A	exon	183540263	183541142	.	gene_id "lncRNA.1998"; transcript_id "lncRNA.1998.1"; exon_number "1";	u
1A	transcript	183541871	183542366	.	gene_id "lncRNA.1999"; transcript_id "lncRNA.1999.1";	u
1A	exon	183541871	183542366	.	gene_id "lncRNA.1999"; transcript_id "lncRNA.1999.1"; exon_number "1";	u
1A	transcript	183542722	183543809	.	gene_id "lncRNA.2000"; transcript_id "lncRNA.2000.1";	u
1A	exon	183542722	183543809	.	gene_id "lncRNA.2000"; transcript_id "lncRNA.2000.1"; exon_number "1";	u
1A	transcript	184891966	184892261	.	gene_id "lncRNA.2001"; transcript_id "lncRNA.2001.1";	u
1A	exon	184891966	184892261	.	gene_id "lncRNA.2001"; transcript_id "lncRNA.2001.1"; exon_number "1";	u
1A	transcript	185518778	185519535	.	gene_id "lncRNA.2006"; transcript_id "lncRNA.2006.1";	u
1A	exon	185518778	185519535	.	gene_id "lncRNA.2006"; transcript_id "lncRNA.2006.1"; exon_number "1";	u
1A	transcript	185520266	185521658	.	gene_id "lncRNA.2007"; transcript_id "lncRNA.2007.1";	u
1A	exon	185520266	185521658	.	gene_id "lncRNA.2007"; transcript_id "lncRNA.2007.1"; exon_number "1";	u
1A	transcript	185523902	185525583	.	gene_id "lncRNA.2009"; transcript_id "lncRNA.2009.1";	u
1A	exon	185523902	185525583	.	gene_id "lncRNA.2009"; transcript_id "lncRNA.2009.1"; exon_number "1";	u
1A	transcript	185844266	185847087	.	gene_id "lncRNA.2010"; transcript_id "lncRNA.2010.1";	u
1A	exon	185844266	185847087	.	gene_id "lncRNA.2010"; transcript_id "lncRNA.2010.1"; exon_number "1";	u
1A	transcript	185847911	185848322	.	gene_id "lncRNA.2011"; transcript_id "lncRNA.2011.1";	u
1A	exon	185847911	185848322	.	gene_id "lncRNA.2011"; transcript_id "lncRNA.2011.1"; exon_number "1";	u
1A	transcript	186325916	186329555	.	gene_id "lncRNA.2013"; transcript_id "lncRNA.2013.1";	u
1A	exon	186325916	186329555	.	gene_id "lncRNA.2013"; transcript_id "lncRNA.2013.1"; exon_number "1";	u
1A	transcript	186712661	186713501	.	gene_id "lncRNA.2016"; transcript_id "lncRNA.2016.1";	u
1A	exon	186712661	186713501	.	gene_id "lncRNA.2016"; transcript_id "lncRNA.2016.1"; exon_number "1";	u
1A	transcript	186726538	186728312	.	gene_id "lncRNA.2018"; transcript_id "lncRNA.2018.1";	u
1A	exon	186726538	186728312	.	gene_id "lncRNA.2018"; transcript_id "lncRNA.2018.1"; exon_number "1";	u
1A	transcript	187533965	187534191	.	gene_id "lncRNA.2026"; transcript_id "lncRNA.2026.1";	u
1A	exon	187533965	187534191	.	gene_id "lncRNA.2026"; transcript_id "lncRNA.2026.1"; exon_number "1";	u
1A	transcript	187534944	187535534	.	gene_id "lncRNA.2027"; transcript_id "lncRNA.2027.1";	u
1A	exon	187534944	187535534	.	gene_id "lncRNA.2027"; transcript_id "lncRNA.2027.1"; exon_number "1";	u
1A	transcript	188223084	188227644	.	gene_id "lncRNA.2032"; transcript_id "lncRNA.2032.1";	u
1A	exon	188223084	188227644	.	gene_id "lncRNA.2032"; transcript_id "lncRNA.2032.1"; exon_number "1";	u
1A	transcript	188446384	188446943	.	gene_id "lncRNA.2033"; transcript_id "lncRNA.2033.1";	u
1A	exon	188446384	188446943	.	gene_id "lncRNA.2033"; transcript_id "lncRNA.2033.1"; exon_number "1";	u
1A	transcript	188454073	188454777	.	gene_id "lncRNA.2034"; transcript_id "lncRNA.2034.1";	u
1A	exon	188454073	188454777	.	gene_id "lncRNA.2034"; transcript_id "lncRNA.2034.1"; exon_number "1";	u
1A	transcript	188559111	188559479	.	gene_id "lncRNA.2035"; transcript_id "lncRNA.2035.1";	u
1A	exon	188559111	188559479	.	gene_id "lncRNA.2035"; transcript_id "lncRNA.2035.1"; exon_number "1";	u
1A	transcript	189321069	189323673	.	gene_id "lncRNA.2038"; transcript_id "lncRNA.2038.1";	u
1A	exon	189321069	189323673	.	gene_id "lncRNA.2038"; transcript_id "lncRNA.2038.1"; exon_number "1";	u
1A	transcript	191164058	191164304	.	gene_id "lncRNA.2048"; transcript_id "lncRNA.2048.1";	u
1A	exon	191164058	191164304	.	gene_id "lncRNA.2048"; transcript_id "lncRNA.2048.1"; exon_number "1";	u
1A	transcript	191855388	191858305	-	gene_id "lncRNA.2049"; transcript_id "lncRNA.2049.1";	j
1A	exon	191855388	191857421	-	gene_id "lncRNA.2049"; transcript_id "lncRNA.2049.1"; exon_number "1";	j
1A	exon	191857581	191857858	-	gene_id "lncRNA.2049"; transcript_id "lncRNA.2049.1"; exon_number "2";	j
1A	exon	191858268	191858305	-	gene_id "lncRNA.2049"; transcript_id "lncRNA.2049.1"; exon_number "3";	j
1A	transcript	195983693	195984101	.	gene_id "lncRNA.2051"; transcript_id "lncRNA.2051.1";	u
1A	exon	195983693	195984101	.	gene_id "lncRNA.2051"; transcript_id "lncRNA.2051.1"; exon_number "1";	u
1A	transcript	198035451	198036989	.	gene_id "lncRNA.2056"; transcript_id "lncRNA.2056.1";	u
1A	exon	198035451	198036989	.	gene_id "lncRNA.2056"; transcript_id "lncRNA.2056.1"; exon_number "1";	u
1A	transcript	201196679	201197055	.	gene_id "lncRNA.2062"; transcript_id "lncRNA.2062.1";	u
1A	exon	201196679	201197055	.	gene_id "lncRNA.2062"; transcript_id "lncRNA.2062.1"; exon_number "1";	u
1A	transcript	201799741	201800403	.	gene_id "lncRNA.2065"; transcript_id "lncRNA.2065.1";	u
1A	exon	201799741	201800403	.	gene_id "lncRNA.2065"; transcript_id "lncRNA.2065.1"; exon_number "1";	u
1A	transcript	201800973	201802463	.	gene_id "lncRNA.2066"; transcript_id "lncRNA.2066.1";	u
1A	exon	201800973	201802463	.	gene_id "lncRNA.2066"; transcript_id "lncRNA.2066.1"; exon_number "1";	u
1A	transcript	202025425	202026888	.	gene_id "lncRNA.2069"; transcript_id "lncRNA.2069.1";	u
1A	exon	202025425	202026888	.	gene_id "lncRNA.2069"; transcript_id "lncRNA.2069.1"; exon_number "1";	u
1A	transcript	202032490	202033714	.	gene_id "lncRNA.2070"; transcript_id "lncRNA.2070.1";	u
1A	exon	202032490	202033714	.	gene_id "lncRNA.2070"; transcript_id "lncRNA.2070.1"; exon_number "1";	u
1A	transcript	202395221	202395526	.	gene_id "lncRNA.2071"; transcript_id "lncRNA.2071.1";	u
1A	exon	202395221	202395526	.	gene_id "lncRNA.2071"; transcript_id "lncRNA.2071.1"; exon_number "1";	u
1A	transcript	203771012	203772721	.	gene_id "lncRNA.2076"; transcript_id "lncRNA.2076.1";	u
1A	exon	203771012	203772721	.	gene_id "lncRNA.2076"; transcript_id "lncRNA.2076.1"; exon_number "1";	u
1A	transcript	203805113	203810065	.	gene_id "lncRNA.2077"; transcript_id "lncRNA.2077.1";	u
1A	exon	203805113	203810065	.	gene_id "lncRNA.2077"; transcript_id "lncRNA.2077.1"; exon_number "1";	u
1A	transcript	203810481	203811762	.	gene_id "lncRNA.2078"; transcript_id "lncRNA.2078.1";	u
1A	exon	203810481	203811762	.	gene_id "lncRNA.2078"; transcript_id "lncRNA.2078.1"; exon_number "1";	u
1A	transcript	203816972	203818138	.	gene_id "lncRNA.2080"; transcript_id "lncRNA.2080.1";	u
1A	exon	203816972	203818138	.	gene_id "lncRNA.2080"; transcript_id "lncRNA.2080.1"; exon_number "1";	u
1A	transcript	203819224	203819494	.	gene_id "lncRNA.2081"; transcript_id "lncRNA.2081.1";	u
1A	exon	203819224	203819494	.	gene_id "lncRNA.2081"; transcript_id "lncRNA.2081.1"; exon_number "1";	u
1A	transcript	203819942	203820450	.	gene_id "lncRNA.2082"; transcript_id "lncRNA.2082.1";	u
1A	exon	203819942	203820450	.	gene_id "lncRNA.2082"; transcript_id "lncRNA.2082.1"; exon_number "1";	u
1A	transcript	203821546	203821878	.	gene_id "lncRNA.2083"; transcript_id "lncRNA.2083.1";	u
1A	exon	203821546	203821878	.	gene_id "lncRNA.2083"; transcript_id "lncRNA.2083.1"; exon_number "1";	u
1A	transcript	204296146	204296819	.	gene_id "lncRNA.2085"; transcript_id "lncRNA.2085.1";	u
1A	exon	204296146	204296819	.	gene_id "lncRNA.2085"; transcript_id "lncRNA.2085.1"; exon_number "1";	u
1A	transcript	204675424	204675646	.	gene_id "lncRNA.2086"; transcript_id "lncRNA.2086.1";	u
1A	exon	204675424	204675646	.	gene_id "lncRNA.2086"; transcript_id "lncRNA.2086.1"; exon_number "1";	u
1A	transcript	204834201	204834827	.	gene_id "lncRNA.2089"; transcript_id "lncRNA.2089.1";	u
1A	exon	204834201	204834827	.	gene_id "lncRNA.2089"; transcript_id "lncRNA.2089.1"; exon_number "1";	u
1A	transcript	204835372	204835600	.	gene_id "lncRNA.2090"; transcript_id "lncRNA.2090.1";	u
1A	exon	204835372	204835600	.	gene_id "lncRNA.2090"; transcript_id "lncRNA.2090.1"; exon_number "1";	u
1A	transcript	205524186	205527902	.	gene_id "lncRNA.2092"; transcript_id "lncRNA.2092.1";	u
1A	exon	205524186	205527902	.	gene_id "lncRNA.2092"; transcript_id "lncRNA.2092.1"; exon_number "1";	u
1A	transcript	205554880	205555461	.	gene_id "lncRNA.2093"; transcript_id "lncRNA.2093.1";	u
1A	exon	205554880	205555461	.	gene_id "lncRNA.2093"; transcript_id "lncRNA.2093.1"; exon_number "1";	u
1A	transcript	205875050	205876309	.	gene_id "lncRNA.2097"; transcript_id "lncRNA.2097.1";	u
1A	exon	205875050	205876309	.	gene_id "lncRNA.2097"; transcript_id "lncRNA.2097.1"; exon_number "1";	u
1A	transcript	206171461	206174305	.	gene_id "lncRNA.2099"; transcript_id "lncRNA.2099.1";	u
1A	exon	206171461	206174305	.	gene_id "lncRNA.2099"; transcript_id "lncRNA.2099.1"; exon_number "1";	u
1A	transcript	206952564	206952833	.	gene_id "lncRNA.2100"; transcript_id "lncRNA.2100.1";	u
1A	exon	206952564	206952833	.	gene_id "lncRNA.2100"; transcript_id "lncRNA.2100.1"; exon_number "1";	u
1A	transcript	208129866	208130534	.	gene_id "lncRNA.2103"; transcript_id "lncRNA.2103.1";	u
1A	exon	208129866	208130534	.	gene_id "lncRNA.2103"; transcript_id "lncRNA.2103.1"; exon_number "1";	u
1A	transcript	208131207	208131848	.	gene_id "lncRNA.2104"; transcript_id "lncRNA.2104.1";	u
1A	exon	208131207	208131848	.	gene_id "lncRNA.2104"; transcript_id "lncRNA.2104.1"; exon_number "1";	u
1A	transcript	208713627	208714347	.	gene_id "lncRNA.2110"; transcript_id "lncRNA.2110.1";	u
1A	exon	208713627	208714347	.	gene_id "lncRNA.2110"; transcript_id "lncRNA.2110.1"; exon_number "1";	u
1A	transcript	209042408	209042615	.	gene_id "lncRNA.2115"; transcript_id "lncRNA.2115.1";	u
1A	exon	209042408	209042615	.	gene_id "lncRNA.2115"; transcript_id "lncRNA.2115.1"; exon_number "1";	u
1A	transcript	212016792	212018129	-	gene_id "lncRNA.2118"; transcript_id "lncRNA.2118.1";	j
1A	exon	212016792	212017147	-	gene_id "lncRNA.2118"; transcript_id "lncRNA.2118.1"; exon_number "1";	j
1A	exon	212017763	212017901	-	gene_id "lncRNA.2118"; transcript_id "lncRNA.2118.1"; exon_number "2";	j
1A	exon	212017986	212018129	-	gene_id "lncRNA.2118"; transcript_id "lncRNA.2118.1"; exon_number "3";	j
1A	transcript	218980907	218982790	.	gene_id "lncRNA.2137"; transcript_id "lncRNA.2137.1";	u
1A	exon	218980907	218982790	.	gene_id "lncRNA.2137"; transcript_id "lncRNA.2137.1"; exon_number "1";	u
1A	transcript	219364823	219365127	.	gene_id "lncRNA.2139"; transcript_id "lncRNA.2139.1";	u
1A	exon	219364823	219365127	.	gene_id "lncRNA.2139"; transcript_id "lncRNA.2139.1"; exon_number "1";	u
1A	transcript	219375872	219377143	.	gene_id "lncRNA.2142"; transcript_id "lncRNA.2142.1";	u
1A	exon	219375872	219377143	.	gene_id "lncRNA.2142"; transcript_id "lncRNA.2142.1"; exon_number "1";	u
1A	transcript	219988168	219994336	.	gene_id "lncRNA.2149"; transcript_id "lncRNA.2149.1";	u
1A	exon	219988168	219994336	.	gene_id "lncRNA.2149"; transcript_id "lncRNA.2149.1"; exon_number "1";	u
1A	transcript	219995040	219996329	.	gene_id "lncRNA.2150"; transcript_id "lncRNA.2150.1";	u
1A	exon	219995040	219996329	.	gene_id "lncRNA.2150"; transcript_id "lncRNA.2150.1"; exon_number "1";	u
1A	transcript	221582388	221582909	.	gene_id "lncRNA.2154"; transcript_id "lncRNA.2154.1";	u
1A	exon	221582388	221582909	.	gene_id "lncRNA.2154"; transcript_id "lncRNA.2154.1"; exon_number "1";	u
1A	transcript	221584195	221585578	.	gene_id "lncRNA.2155"; transcript_id "lncRNA.2155.1";	u
1A	exon	221584195	221585578	.	gene_id "lncRNA.2155"; transcript_id "lncRNA.2155.1"; exon_number "1";	u
1A	transcript	221673504	221673797	.	gene_id "lncRNA.2158"; transcript_id "lncRNA.2158.1";	u
1A	exon	221673504	221673797	.	gene_id "lncRNA.2158"; transcript_id "lncRNA.2158.1"; exon_number "1";	u
1A	transcript	221756760	221758479	.	gene_id "lncRNA.2160"; transcript_id "lncRNA.2160.1";	u
1A	exon	221756760	221758479	.	gene_id "lncRNA.2160"; transcript_id "lncRNA.2160.1"; exon_number "1";	u
1A	transcript	221759118	221759896	.	gene_id "lncRNA.2161"; transcript_id "lncRNA.2161.1";	u
1A	exon	221759118	221759896	.	gene_id "lncRNA.2161"; transcript_id "lncRNA.2161.1"; exon_number "1";	u
1A	transcript	221786498	221786843	.	gene_id "lncRNA.2163"; transcript_id "lncRNA.2163.1";	u
1A	exon	221786498	221786843	.	gene_id "lncRNA.2163"; transcript_id "lncRNA.2163.1"; exon_number "1";	u
1A	transcript	222281383	222281702	.	gene_id "lncRNA.2167"; transcript_id "lncRNA.2167.1";	u
1A	exon	222281383	222281702	.	gene_id "lncRNA.2167"; transcript_id "lncRNA.2167.1"; exon_number "1";	u
1A	transcript	223822703	223823903	.	gene_id "lncRNA.2179"; transcript_id "lncRNA.2179.1";	u
1A	exon	223822703	223823903	.	gene_id "lncRNA.2179"; transcript_id "lncRNA.2179.1"; exon_number "1";	u
1A	transcript	224090257	224091471	.	gene_id "lncRNA.2188"; transcript_id "lncRNA.2188.1";	u
1A	exon	224090257	224091471	.	gene_id "lncRNA.2188"; transcript_id "lncRNA.2188.1"; exon_number "1";	u
1A	transcript	224095244	224095503	.	gene_id "lncRNA.2189"; transcript_id "lncRNA.2189.1";	u
1A	exon	224095244	224095503	.	gene_id "lncRNA.2189"; transcript_id "lncRNA.2189.1"; exon_number "1";	u
1A	transcript	224096905	224099486	.	gene_id "lncRNA.2190"; transcript_id "lncRNA.2190.1";	u
1A	exon	224096905	224099486	.	gene_id "lncRNA.2190"; transcript_id "lncRNA.2190.1"; exon_number "1";	u
1A	transcript	224539787	224540070	.	gene_id "lncRNA.2191"; transcript_id "lncRNA.2191.1";	u
1A	exon	224539787	224540070	.	gene_id "lncRNA.2191"; transcript_id "lncRNA.2191.1"; exon_number "1";	u
1A	transcript	224843653	224844650	.	gene_id "lncRNA.2193"; transcript_id "lncRNA.2193.1";	u
1A	exon	224843653	224844650	.	gene_id "lncRNA.2193"; transcript_id "lncRNA.2193.1"; exon_number "1";	u
1A	transcript	226161636	226161897	.	gene_id "lncRNA.2197"; transcript_id "lncRNA.2197.1";	u
1A	exon	226161636	226161897	.	gene_id "lncRNA.2197"; transcript_id "lncRNA.2197.1"; exon_number "1";	u
1A	transcript	226564358	226565431	.	gene_id "lncRNA.2201"; transcript_id "lncRNA.2201.1";	u
1A	exon	226564358	226565431	.	gene_id "lncRNA.2201"; transcript_id "lncRNA.2201.1"; exon_number "1";	u
1A	transcript	226565950	226566166	.	gene_id "lncRNA.2202"; transcript_id "lncRNA.2202.1";	u
1A	exon	226565950	226566166	.	gene_id "lncRNA.2202"; transcript_id "lncRNA.2202.1"; exon_number "1";	u
1A	transcript	226648575	226648819	.	gene_id "lncRNA.2203"; transcript_id "lncRNA.2203.1";	u
1A	exon	226648575	226648819	.	gene_id "lncRNA.2203"; transcript_id "lncRNA.2203.1"; exon_number "1";	u
1A	transcript	227294881	227295186	.	gene_id "lncRNA.2204"; transcript_id "lncRNA.2204.1";	u
1A	exon	227294881	227295186	.	gene_id "lncRNA.2204"; transcript_id "lncRNA.2204.1"; exon_number "1";	u
1A	transcript	227295635	227295964	.	gene_id "lncRNA.2205"; transcript_id "lncRNA.2205.1";	u
1A	exon	227295635	227295964	.	gene_id "lncRNA.2205"; transcript_id "lncRNA.2205.1"; exon_number "1";	u
1A	transcript	227452321	227452621	.	gene_id "lncRNA.2207"; transcript_id "lncRNA.2207.1";	u
1A	exon	227452321	227452621	.	gene_id "lncRNA.2207"; transcript_id "lncRNA.2207.1"; exon_number "1";	u
1A	transcript	227597270	227601536	.	gene_id "lncRNA.2209"; transcript_id "lncRNA.2209.1";	u
1A	exon	227597270	227601536	.	gene_id "lncRNA.2209"; transcript_id "lncRNA.2209.1"; exon_number "1";	u
1A	transcript	227603834	227604302	.	gene_id "lncRNA.2210"; transcript_id "lncRNA.2210.1";	u
1A	exon	227603834	227604302	.	gene_id "lncRNA.2210"; transcript_id "lncRNA.2210.1"; exon_number "1";	u
1A	transcript	227604648	227604919	.	gene_id "lncRNA.2211"; transcript_id "lncRNA.2211.1";	u
1A	exon	227604648	227604919	.	gene_id "lncRNA.2211"; transcript_id "lncRNA.2211.1"; exon_number "1";	u
1A	transcript	227610485	227612932	.	gene_id "lncRNA.2212"; transcript_id "lncRNA.2212.1";	u
1A	exon	227610485	227612932	.	gene_id "lncRNA.2212"; transcript_id "lncRNA.2212.1"; exon_number "1";	u
1A	transcript	228086810	228089330	.	gene_id "lncRNA.2214"; transcript_id "lncRNA.2214.1";	u
1A	exon	228086810	228089330	.	gene_id "lncRNA.2214"; transcript_id "lncRNA.2214.1"; exon_number "1";	u
1A	transcript	228807018	228808830	.	gene_id "lncRNA.2218"; transcript_id "lncRNA.2218.1";	u
1A	exon	228807018	228808830	.	gene_id "lncRNA.2218"; transcript_id "lncRNA.2218.1"; exon_number "1";	u
1A	transcript	229417902	229421886	.	gene_id "lncRNA.2221"; transcript_id "lncRNA.2221.1";	u
1A	exon	229417902	229421886	.	gene_id "lncRNA.2221"; transcript_id "lncRNA.2221.1"; exon_number "1";	u
1A	transcript	230481737	230482212	.	gene_id "lncRNA.2224"; transcript_id "lncRNA.2224.1";	u
1A	exon	230481737	230482212	.	gene_id "lncRNA.2224"; transcript_id "lncRNA.2224.1"; exon_number "1";	u
1A	transcript	230547292	230548120	.	gene_id "lncRNA.2227"; transcript_id "lncRNA.2227.1";	u
1A	exon	230547292	230548120	.	gene_id "lncRNA.2227"; transcript_id "lncRNA.2227.1"; exon_number "1";	u
1A	transcript	231110697	231111043	.	gene_id "lncRNA.2231"; transcript_id "lncRNA.2231.1";	u
1A	exon	231110697	231111043	.	gene_id "lncRNA.2231"; transcript_id "lncRNA.2231.1"; exon_number "1";	u
1A	transcript	231970061	231970343	.	gene_id "lncRNA.2236"; transcript_id "lncRNA.2236.1";	u
1A	exon	231970061	231970343	.	gene_id "lncRNA.2236"; transcript_id "lncRNA.2236.1"; exon_number "1";	u
1A	transcript	232059274	232060289	.	gene_id "lncRNA.2243"; transcript_id "lncRNA.2243.1";	u
1A	exon	232059274	232060289	.	gene_id "lncRNA.2243"; transcript_id "lncRNA.2243.1"; exon_number "1";	u
1A	transcript	232460031	232460376	.	gene_id "lncRNA.2246"; transcript_id "lncRNA.2246.1";	u
1A	exon	232460031	232460376	.	gene_id "lncRNA.2246"; transcript_id "lncRNA.2246.1"; exon_number "1";	u
1A	transcript	232326502	232331000	.	gene_id "lncRNA.2247"; transcript_id "lncRNA.2247.1";	u
1A	exon	232326502	232331000	.	gene_id "lncRNA.2247"; transcript_id "lncRNA.2247.1"; exon_number "1";	u
1A	transcript	232510469	232511704	.	gene_id "lncRNA.2250"; transcript_id "lncRNA.2250.1";	u
1A	exon	232510469	232511704	.	gene_id "lncRNA.2250"; transcript_id "lncRNA.2250.1"; exon_number "1";	u
1A	transcript	232731354	232733784	.	gene_id "lncRNA.2252"; transcript_id "lncRNA.2252.1";	u
1A	exon	232731354	232733784	.	gene_id "lncRNA.2252"; transcript_id "lncRNA.2252.1"; exon_number "1";	u
1A	transcript	233190787	233191801	.	gene_id "lncRNA.2254"; transcript_id "lncRNA.2254.1";	u
1A	exon	233190787	233191801	.	gene_id "lncRNA.2254"; transcript_id "lncRNA.2254.1"; exon_number "1";	u
1A	transcript	234249656	234258109	+	gene_id "lncRNA.2259"; transcript_id "lncRNA.2259.13";	j
1A	exon	234249656	234249774	+	gene_id "lncRNA.2259"; transcript_id "lncRNA.2259.13"; exon_number "1";	j
1A	exon	234252715	234252823	+	gene_id "lncRNA.2259"; transcript_id "lncRNA.2259.13"; exon_number "2";	j
1A	exon	234252940	234253047	+	gene_id "lncRNA.2259"; transcript_id "lncRNA.2259.13"; exon_number "3";	j
1A	exon	234257329	234257469	+	gene_id "lncRNA.2259"; transcript_id "lncRNA.2259.13"; exon_number "4";	j
1A	exon	234257546	234258109	+	gene_id "lncRNA.2259"; transcript_id "lncRNA.2259.13"; exon_number "5";	j
1A	transcript	235835143	235835413	.	gene_id "lncRNA.2262"; transcript_id "lncRNA.2262.1";	u
1A	exon	235835143	235835413	.	gene_id "lncRNA.2262"; transcript_id "lncRNA.2262.1"; exon_number "1";	u
1A	transcript	235835870	235836122	.	gene_id "lncRNA.2263"; transcript_id "lncRNA.2263.1";	u
1A	exon	235835870	235836122	.	gene_id "lncRNA.2263"; transcript_id "lncRNA.2263.1"; exon_number "1";	u
1A	transcript	235837171	235837638	.	gene_id "lncRNA.2264"; transcript_id "lncRNA.2264.1";	u
1A	exon	235837171	235837638	.	gene_id "lncRNA.2264"; transcript_id "lncRNA.2264.1"; exon_number "1";	u
1A	transcript	235838079	235838282	.	gene_id "lncRNA.2265"; transcript_id "lncRNA.2265.1";	u
1A	exon	235838079	235838282	.	gene_id "lncRNA.2265"; transcript_id "lncRNA.2265.1"; exon_number "1";	u
1A	transcript	236400344	236403664	.	gene_id "lncRNA.2268"; transcript_id "lncRNA.2268.1";	u
1A	exon	236400344	236403664	.	gene_id "lncRNA.2268"; transcript_id "lncRNA.2268.1"; exon_number "1";	u
1A	transcript	237228043	237231592	.	gene_id "lncRNA.2271"; transcript_id "lncRNA.2271.1";	u
1A	exon	237228043	237231592	.	gene_id "lncRNA.2271"; transcript_id "lncRNA.2271.1"; exon_number "1";	u
1A	transcript	237434769	237434993	.	gene_id "lncRNA.2272"; transcript_id "lncRNA.2272.1";	u
1A	exon	237434769	237434993	.	gene_id "lncRNA.2272"; transcript_id "lncRNA.2272.1"; exon_number "1";	u
1A	transcript	237437309	237437545	.	gene_id "lncRNA.2273"; transcript_id "lncRNA.2273.1";	u
1A	exon	237437309	237437545	.	gene_id "lncRNA.2273"; transcript_id "lncRNA.2273.1"; exon_number "1";	u
1A	transcript	237521691	237521902	.	gene_id "lncRNA.2275"; transcript_id "lncRNA.2275.1";	u
1A	exon	237521691	237521902	.	gene_id "lncRNA.2275"; transcript_id "lncRNA.2275.1"; exon_number "1";	u
1A	transcript	237524502	237524769	.	gene_id "lncRNA.2277"; transcript_id "lncRNA.2277.1";	u
1A	exon	237524502	237524769	.	gene_id "lncRNA.2277"; transcript_id "lncRNA.2277.1"; exon_number "1";	u
1A	transcript	240311841	240314384	.	gene_id "lncRNA.2298"; transcript_id "lncRNA.2298.1";	u
1A	exon	240311841	240314384	.	gene_id "lncRNA.2298"; transcript_id "lncRNA.2298.1"; exon_number "1";	u
1A	transcript	240320057	240321106	.	gene_id "lncRNA.2300"; transcript_id "lncRNA.2300.1";	u
1A	exon	240320057	240321106	.	gene_id "lncRNA.2300"; transcript_id "lncRNA.2300.1"; exon_number "1";	u
1A	transcript	242689168	242689526	.	gene_id "lncRNA.2308"; transcript_id "lncRNA.2308.1";	u
1A	exon	242689168	242689526	.	gene_id "lncRNA.2308"; transcript_id "lncRNA.2308.1"; exon_number "1";	u
1A	transcript	242716503	242717050	.	gene_id "lncRNA.2310"; transcript_id "lncRNA.2310.1";	u
1A	exon	242716503	242717050	.	gene_id "lncRNA.2310"; transcript_id "lncRNA.2310.1"; exon_number "1";	u
1A	transcript	243058739	243059028	.	gene_id "lncRNA.2314"; transcript_id "lncRNA.2314.1";	u
1A	exon	243058739	243059028	.	gene_id "lncRNA.2314"; transcript_id "lncRNA.2314.1"; exon_number "1";	u
1A	transcript	243994450	243995282	.	gene_id "lncRNA.2320"; transcript_id "lncRNA.2320.1";	u
1A	exon	243994450	243995282	.	gene_id "lncRNA.2320"; transcript_id "lncRNA.2320.1"; exon_number "1";	u
1A	transcript	243862567	243866359	-	gene_id "lncRNA.2321"; transcript_id "lncRNA.2321.1";	j
1A	exon	243862567	243863003	-	gene_id "lncRNA.2321"; transcript_id "lncRNA.2321.1"; exon_number "1";	j
1A	exon	243865083	243865211	-	gene_id "lncRNA.2321"; transcript_id "lncRNA.2321.1"; exon_number "2";	j
1A	exon	243865299	243865351	-	gene_id "lncRNA.2321"; transcript_id "lncRNA.2321.1"; exon_number "3";	j
1A	exon	243865444	243865693	-	gene_id "lncRNA.2321"; transcript_id "lncRNA.2321.1"; exon_number "4";	j
1A	exon	243865884	243865963	-	gene_id "lncRNA.2321"; transcript_id "lncRNA.2321.1"; exon_number "5";	j
1A	exon	243866075	243866359	-	gene_id "lncRNA.2321"; transcript_id "lncRNA.2321.1"; exon_number "6";	j
1A	transcript	244175822	244181663	.	gene_id "lncRNA.2322"; transcript_id "lncRNA.2322.1";	u
1A	exon	244175822	244181663	.	gene_id "lncRNA.2322"; transcript_id "lncRNA.2322.1"; exon_number "1";	u
1A	transcript	244202352	244203125	.	gene_id "lncRNA.2323"; transcript_id "lncRNA.2323.1";	u
1A	exon	244202352	244203125	.	gene_id "lncRNA.2323"; transcript_id "lncRNA.2323.1"; exon_number "1";	u
1A	transcript	244462837	244463084	.	gene_id "lncRNA.2326"; transcript_id "lncRNA.2326.1";	u
1A	exon	244462837	244463084	.	gene_id "lncRNA.2326"; transcript_id "lncRNA.2326.1"; exon_number "1";	u
1A	transcript	244464259	244464514	.	gene_id "lncRNA.2327"; transcript_id "lncRNA.2327.1";	u
1A	exon	244464259	244464514	.	gene_id "lncRNA.2327"; transcript_id "lncRNA.2327.1"; exon_number "1";	u
1A	transcript	244548203	244551303	.	gene_id "lncRNA.2330"; transcript_id "lncRNA.2330.1";	u
1A	exon	244548203	244551303	.	gene_id "lncRNA.2330"; transcript_id "lncRNA.2330.1"; exon_number "1";	u
1A	transcript	244783451	244786302	.	gene_id "lncRNA.2335"; transcript_id "lncRNA.2335.1";	u
1A	exon	244783451	244786302	.	gene_id "lncRNA.2335"; transcript_id "lncRNA.2335.1"; exon_number "1";	u
1A	transcript	245054803	245058497	.	gene_id "lncRNA.2338"; transcript_id "lncRNA.2338.1";	u
1A	exon	245054803	245058497	.	gene_id "lncRNA.2338"; transcript_id "lncRNA.2338.1"; exon_number "1";	u
1A	transcript	245968859	245969103	.	gene_id "lncRNA.2341"; transcript_id "lncRNA.2341.1";	u
1A	exon	245968859	245969103	.	gene_id "lncRNA.2341"; transcript_id "lncRNA.2341.1"; exon_number "1";	u
1A	transcript	246273269	246274068	.	gene_id "lncRNA.2346"; transcript_id "lncRNA.2346.1";	u
1A	exon	246273269	246274068	.	gene_id "lncRNA.2346"; transcript_id "lncRNA.2346.1"; exon_number "1";	u
1A	transcript	246274509	246275304	.	gene_id "lncRNA.2347"; transcript_id "lncRNA.2347.1";	u
1A	exon	246274509	246275304	.	gene_id "lncRNA.2347"; transcript_id "lncRNA.2347.1"; exon_number "1";	u
1A	transcript	246276115	246277615	.	gene_id "lncRNA.2348"; transcript_id "lncRNA.2348.1";	u
1A	exon	246276115	246277615	.	gene_id "lncRNA.2348"; transcript_id "lncRNA.2348.1"; exon_number "1";	u
1A	transcript	247804794	247805029	.	gene_id "lncRNA.2353"; transcript_id "lncRNA.2353.1";	u
1A	exon	247804794	247805029	.	gene_id "lncRNA.2353"; transcript_id "lncRNA.2353.1"; exon_number "1";	u
1A	transcript	249162855	249163519	.	gene_id "lncRNA.2364"; transcript_id "lncRNA.2364.1";	u
1A	exon	249162855	249163519	.	gene_id "lncRNA.2364"; transcript_id "lncRNA.2364.1"; exon_number "1";	u
1A	transcript	249164564	249164795	.	gene_id "lncRNA.2365"; transcript_id "lncRNA.2365.1";	u
1A	exon	249164564	249164795	.	gene_id "lncRNA.2365"; transcript_id "lncRNA.2365.1"; exon_number "1";	u
1A	transcript	249165677	249166077	.	gene_id "lncRNA.2366"; transcript_id "lncRNA.2366.1";	u
1A	exon	249165677	249166077	.	gene_id "lncRNA.2366"; transcript_id "lncRNA.2366.1"; exon_number "1";	u
1A	transcript	249367724	249368110	.	gene_id "lncRNA.2368"; transcript_id "lncRNA.2368.1";	u
1A	exon	249367724	249368110	.	gene_id "lncRNA.2368"; transcript_id "lncRNA.2368.1"; exon_number "1";	u
1A	transcript	249371419	249373236	.	gene_id "lncRNA.2369"; transcript_id "lncRNA.2369.1";	u
1A	exon	249371419	249373236	.	gene_id "lncRNA.2369"; transcript_id "lncRNA.2369.1"; exon_number "1";	u
1A	transcript	249373875	249374488	.	gene_id "lncRNA.2370"; transcript_id "lncRNA.2370.1";	u
1A	exon	249373875	249374488	.	gene_id "lncRNA.2370"; transcript_id "lncRNA.2370.1"; exon_number "1";	u
1A	transcript	249378615	249381785	.	gene_id "lncRNA.2372"; transcript_id "lncRNA.2372.1";	u
1A	exon	249378615	249381785	.	gene_id "lncRNA.2372"; transcript_id "lncRNA.2372.1"; exon_number "1";	u
1A	transcript	249382929	249384880	.	gene_id "lncRNA.2373"; transcript_id "lncRNA.2373.1";	u
1A	exon	249382929	249384880	.	gene_id "lncRNA.2373"; transcript_id "lncRNA.2373.1"; exon_number "1";	u
1A	transcript	249392704	249395460	.	gene_id "lncRNA.2376"; transcript_id "lncRNA.2376.1";	u
1A	exon	249392704	249395460	.	gene_id "lncRNA.2376"; transcript_id "lncRNA.2376.1"; exon_number "1";	u
1A	transcript	250192324	250198683	.	gene_id "lncRNA.2377"; transcript_id "lncRNA.2377.1";	u
1A	exon	250192324	250198683	.	gene_id "lncRNA.2377"; transcript_id "lncRNA.2377.1"; exon_number "1";	u
1A	transcript	250491156	250491970	.	gene_id "lncRNA.2380"; transcript_id "lncRNA.2380.1";	u
1A	exon	250491156	250491970	.	gene_id "lncRNA.2380"; transcript_id "lncRNA.2380.1"; exon_number "1";	u
1A	transcript	250494828	250495053	.	gene_id "lncRNA.2381"; transcript_id "lncRNA.2381.1";	u
1A	exon	250494828	250495053	.	gene_id "lncRNA.2381"; transcript_id "lncRNA.2381.1"; exon_number "1";	u
1A	transcript	250695329	250695899	.	gene_id "lncRNA.2383"; transcript_id "lncRNA.2383.1";	u
1A	exon	250695329	250695899	.	gene_id "lncRNA.2383"; transcript_id "lncRNA.2383.1"; exon_number "1";	u
1A	transcript	250754236	250754549	.	gene_id "lncRNA.2384"; transcript_id "lncRNA.2384.1";	u
1A	exon	250754236	250754549	.	gene_id "lncRNA.2384"; transcript_id "lncRNA.2384.1"; exon_number "1";	u
1A	transcript	251307926	251310444	+	gene_id "lncRNA.2389"; transcript_id "lncRNA.2389.1";	u
1A	exon	251307926	251308592	+	gene_id "lncRNA.2389"; transcript_id "lncRNA.2389.1"; exon_number "1";	u
1A	exon	251310088	251310444	+	gene_id "lncRNA.2389"; transcript_id "lncRNA.2389.1"; exon_number "2";	u
1A	transcript	251314118	251315325	.	gene_id "lncRNA.2390"; transcript_id "lncRNA.2390.1";	u
1A	exon	251314118	251315325	.	gene_id "lncRNA.2390"; transcript_id "lncRNA.2390.1"; exon_number "1";	u
1A	transcript	251368458	251370131	.	gene_id "lncRNA.2394"; transcript_id "lncRNA.2394.1";	u
1A	exon	251368458	251370131	.	gene_id "lncRNA.2394"; transcript_id "lncRNA.2394.1"; exon_number "1";	u
1A	transcript	251917915	251918628	.	gene_id "lncRNA.2399"; transcript_id "lncRNA.2399.1";	u
1A	exon	251917915	251918628	.	gene_id "lncRNA.2399"; transcript_id "lncRNA.2399.1"; exon_number "1";	u
1A	transcript	251943261	251943629	.	gene_id "lncRNA.2402"; transcript_id "lncRNA.2402.1";	u
1A	exon	251943261	251943629	.	gene_id "lncRNA.2402"; transcript_id "lncRNA.2402.1"; exon_number "1";	u
1A	transcript	252100575	252100960	.	gene_id "lncRNA.2403"; transcript_id "lncRNA.2403.1";	u
1A	exon	252100575	252100960	.	gene_id "lncRNA.2403"; transcript_id "lncRNA.2403.1"; exon_number "1";	u
1A	transcript	253899272	253905744	.	gene_id "lncRNA.2422"; transcript_id "lncRNA.2422.1";	u
1A	exon	253899272	253905744	.	gene_id "lncRNA.2422"; transcript_id "lncRNA.2422.1"; exon_number "1";	u
1A	transcript	254178321	254178993	.	gene_id "lncRNA.2424"; transcript_id "lncRNA.2424.1";	u
1A	exon	254178321	254178993	.	gene_id "lncRNA.2424"; transcript_id "lncRNA.2424.1"; exon_number "1";	u
1A	transcript	254541365	254546184	.	gene_id "lncRNA.2428"; transcript_id "lncRNA.2428.1";	u
1A	exon	254541365	254546184	.	gene_id "lncRNA.2428"; transcript_id "lncRNA.2428.1"; exon_number "1";	u
1A	transcript	254548726	254548969	.	gene_id "lncRNA.2429"; transcript_id "lncRNA.2429.1";	u
1A	exon	254548726	254548969	.	gene_id "lncRNA.2429"; transcript_id "lncRNA.2429.1"; exon_number "1";	u
1A	transcript	254550367	254550842	.	gene_id "lncRNA.2430"; transcript_id "lncRNA.2430.1";	u
1A	exon	254550367	254550842	.	gene_id "lncRNA.2430"; transcript_id "lncRNA.2430.1"; exon_number "1";	u
1A	transcript	254662109	254663328	.	gene_id "lncRNA.2433"; transcript_id "lncRNA.2433.1";	u
1A	exon	254662109	254663328	.	gene_id "lncRNA.2433"; transcript_id "lncRNA.2433.1"; exon_number "1";	u
1A	transcript	254663760	254664102	.	gene_id "lncRNA.2434"; transcript_id "lncRNA.2434.1";	u
1A	exon	254663760	254664102	.	gene_id "lncRNA.2434"; transcript_id "lncRNA.2434.1"; exon_number "1";	u
1A	transcript	254664674	254665361	.	gene_id "lncRNA.2435"; transcript_id "lncRNA.2435.1";	u
1A	exon	254664674	254665361	.	gene_id "lncRNA.2435"; transcript_id "lncRNA.2435.1"; exon_number "1";	u
1A	transcript	254956127	254960807	.	gene_id "lncRNA.2436"; transcript_id "lncRNA.2436.1";	u
1A	exon	254956127	254960807	.	gene_id "lncRNA.2436"; transcript_id "lncRNA.2436.1"; exon_number "1";	u
1A	transcript	255273299	255276516	.	gene_id "lncRNA.2439"; transcript_id "lncRNA.2439.1";	u
1A	exon	255273299	255276516	.	gene_id "lncRNA.2439"; transcript_id "lncRNA.2439.1"; exon_number "1";	u
1A	transcript	255551546	255552398	.	gene_id "lncRNA.2440"; transcript_id "lncRNA.2440.1";	u
1A	exon	255551546	255552398	.	gene_id "lncRNA.2440"; transcript_id "lncRNA.2440.1"; exon_number "1";	u
1A	transcript	255556455	255557570	.	gene_id "lncRNA.2441"; transcript_id "lncRNA.2441.1";	u
1A	exon	255556455	255557570	.	gene_id "lncRNA.2441"; transcript_id "lncRNA.2441.1"; exon_number "1";	u
1A	transcript	255898148	255900039	-	gene_id "lncRNA.2450"; transcript_id "lncRNA.2450.3";	j
1A	exon	255898148	255898471	-	gene_id "lncRNA.2450"; transcript_id "lncRNA.2450.3"; exon_number "1";	j
1A	exon	255898580	255898621	-	gene_id "lncRNA.2450"; transcript_id "lncRNA.2450.3"; exon_number "2";	j
1A	exon	255898723	255899890	-	gene_id "lncRNA.2450"; transcript_id "lncRNA.2450.3"; exon_number "3";	j
1A	exon	255899992	255900039	-	gene_id "lncRNA.2450"; transcript_id "lncRNA.2450.3"; exon_number "4";	j
1A	transcript	255898172	255900044	-	gene_id "lncRNA.2450"; transcript_id "lncRNA.2450.4";	j
1A	exon	255898172	255898474	-	gene_id "lncRNA.2450"; transcript_id "lncRNA.2450.4"; exon_number "1";	j
1A	exon	255898579	255898621	-	gene_id "lncRNA.2450"; transcript_id "lncRNA.2450.4"; exon_number "2";	j
1A	exon	255899606	255899890	-	gene_id "lncRNA.2450"; transcript_id "lncRNA.2450.4"; exon_number "3";	j
1A	exon	255899992	255900044	-	gene_id "lncRNA.2450"; transcript_id "lncRNA.2450.4"; exon_number "4";	j
1A	transcript	256677570	256681130	.	gene_id "lncRNA.2451"; transcript_id "lncRNA.2451.1";	u
1A	exon	256677570	256681130	.	gene_id "lncRNA.2451"; transcript_id "lncRNA.2451.1"; exon_number "1";	u
1A	transcript	256716236	256716520	.	gene_id "lncRNA.2454"; transcript_id "lncRNA.2454.1";	i
1A	exon	256716236	256716520	.	gene_id "lncRNA.2454"; transcript_id "lncRNA.2454.1"; exon_number "1";	i
1A	transcript	256719337	256720770	.	gene_id "lncRNA.2456"; transcript_id "lncRNA.2456.1";	i
1A	exon	256719337	256720770	.	gene_id "lncRNA.2456"; transcript_id "lncRNA.2456.1"; exon_number "1";	i
1A	transcript	256735875	256737335	.	gene_id "lncRNA.2459"; transcript_id "lncRNA.2459.1";	u
1A	exon	256735875	256737335	.	gene_id "lncRNA.2459"; transcript_id "lncRNA.2459.1"; exon_number "1";	u
1A	transcript	259139921	259140595	.	gene_id "lncRNA.2482"; transcript_id "lncRNA.2482.1";	u
1A	exon	259139921	259140595	.	gene_id "lncRNA.2482"; transcript_id "lncRNA.2482.1"; exon_number "1";	u
1A	transcript	259198131	259198609	.	gene_id "lncRNA.2483"; transcript_id "lncRNA.2483.1";	u
1A	exon	259198131	259198609	.	gene_id "lncRNA.2483"; transcript_id "lncRNA.2483.1"; exon_number "1";	u
1A	transcript	259377519	259380881	.	gene_id "lncRNA.2485"; transcript_id "lncRNA.2485.1";	u
1A	exon	259377519	259380881	.	gene_id "lncRNA.2485"; transcript_id "lncRNA.2485.1"; exon_number "1";	u
1A	transcript	259474651	259478228	.	gene_id "lncRNA.2486"; transcript_id "lncRNA.2486.1";	u
1A	exon	259474651	259478228	.	gene_id "lncRNA.2486"; transcript_id "lncRNA.2486.1"; exon_number "1";	u
1A	transcript	259998727	260000839	.	gene_id "lncRNA.2488"; transcript_id "lncRNA.2488.1";	u
1A	exon	259998727	260000839	.	gene_id "lncRNA.2488"; transcript_id "lncRNA.2488.1"; exon_number "1";	u
1A	transcript	260248976	260249549	.	gene_id "lncRNA.2489"; transcript_id "lncRNA.2489.1";	u
1A	exon	260248976	260249549	.	gene_id "lncRNA.2489"; transcript_id "lncRNA.2489.1"; exon_number "1";	u
1A	transcript	260938317	260941925	.	gene_id "lncRNA.2492"; transcript_id "lncRNA.2492.1";	u
1A	exon	260938317	260941925	.	gene_id "lncRNA.2492"; transcript_id "lncRNA.2492.1"; exon_number "1";	u
1A	transcript	261051288	261054687	.	gene_id "lncRNA.2493"; transcript_id "lncRNA.2493.1";	u
1A	exon	261051288	261054687	.	gene_id "lncRNA.2493"; transcript_id "lncRNA.2493.1"; exon_number "1";	u
1A	transcript	261367898	261368702	.	gene_id "lncRNA.2496"; transcript_id "lncRNA.2496.1";	u
1A	exon	261367898	261368702	.	gene_id "lncRNA.2496"; transcript_id "lncRNA.2496.1"; exon_number "1";	u
1A	transcript	262439918	262440184	.	gene_id "lncRNA.2507"; transcript_id "lncRNA.2507.1";	u
1A	exon	262439918	262440184	.	gene_id "lncRNA.2507"; transcript_id "lncRNA.2507.1"; exon_number "1";	u
1A	transcript	262442285	262443228	.	gene_id "lncRNA.2508"; transcript_id "lncRNA.2508.1";	u
1A	exon	262442285	262443228	.	gene_id "lncRNA.2508"; transcript_id "lncRNA.2508.1"; exon_number "1";	u
1A	transcript	262766255	262769981	.	gene_id "lncRNA.2510"; transcript_id "lncRNA.2510.1";	u
1A	exon	262766255	262769981	.	gene_id "lncRNA.2510"; transcript_id "lncRNA.2510.1"; exon_number "1";	u
1A	transcript	263964051	263965385	.	gene_id "lncRNA.2515"; transcript_id "lncRNA.2515.1";	u
1A	exon	263964051	263965385	.	gene_id "lncRNA.2515"; transcript_id "lncRNA.2515.1"; exon_number "1";	u
1A	transcript	263965783	263967130	.	gene_id "lncRNA.2516"; transcript_id "lncRNA.2516.1";	u
1A	exon	263965783	263967130	.	gene_id "lncRNA.2516"; transcript_id "lncRNA.2516.1"; exon_number "1";	u
1A	transcript	264225308	264226662	.	gene_id "lncRNA.2519"; transcript_id "lncRNA.2519.1";	u
1A	exon	264225308	264226662	.	gene_id "lncRNA.2519"; transcript_id "lncRNA.2519.1"; exon_number "1";	u
1A	transcript	265008266	265008625	.	gene_id "lncRNA.2523"; transcript_id "lncRNA.2523.1";	u
1A	exon	265008266	265008625	.	gene_id "lncRNA.2523"; transcript_id "lncRNA.2523.1"; exon_number "1";	u
1A	transcript	265067014	265068355	.	gene_id "lncRNA.2525"; transcript_id "lncRNA.2525.1";	u
1A	exon	265067014	265068355	.	gene_id "lncRNA.2525"; transcript_id "lncRNA.2525.1"; exon_number "1";	u
1A	transcript	267172229	267172957	.	gene_id "lncRNA.2537"; transcript_id "lncRNA.2537.1";	u
1A	exon	267172229	267172957	.	gene_id "lncRNA.2537"; transcript_id "lncRNA.2537.1"; exon_number "1";	u
1A	transcript	267177638	267181080	-	gene_id "lncRNA.2540"; transcript_id "lncRNA.2540.1";	j
1A	exon	267177638	267177990	-	gene_id "lncRNA.2540"; transcript_id "lncRNA.2540.1"; exon_number "1";	j
1A	exon	267178596	267178651	-	gene_id "lncRNA.2540"; transcript_id "lncRNA.2540.1"; exon_number "2";	j
1A	exon	267178741	267178776	-	gene_id "lncRNA.2540"; transcript_id "lncRNA.2540.1"; exon_number "3";	j
1A	exon	267178881	267178961	-	gene_id "lncRNA.2540"; transcript_id "lncRNA.2540.1"; exon_number "4";	j
1A	exon	267179133	267179204	-	gene_id "lncRNA.2540"; transcript_id "lncRNA.2540.1"; exon_number "5";	j
1A	exon	267179410	267179481	-	gene_id "lncRNA.2540"; transcript_id "lncRNA.2540.1"; exon_number "6";	j
1A	exon	267179565	267179669	-	gene_id "lncRNA.2540"; transcript_id "lncRNA.2540.1"; exon_number "7";	j
1A	exon	267179756	267179806	-	gene_id "lncRNA.2540"; transcript_id "lncRNA.2540.1"; exon_number "8";	j
1A	exon	267180055	267180129	-	gene_id "lncRNA.2540"; transcript_id "lncRNA.2540.1"; exon_number "9";	j
1A	exon	267180734	267180778	-	gene_id "lncRNA.2540"; transcript_id "lncRNA.2540.1"; exon_number "10";	j
1A	exon	267181010	267181080	-	gene_id "lncRNA.2540"; transcript_id "lncRNA.2540.1"; exon_number "11";	j
1A	transcript	267177690	267181184	-	gene_id "lncRNA.2540"; transcript_id "lncRNA.2540.3";	j
1A	exon	267177690	267177990	-	gene_id "lncRNA.2540"; transcript_id "lncRNA.2540.3"; exon_number "1";	j
1A	exon	267178596	267178651	-	gene_id "lncRNA.2540"; transcript_id "lncRNA.2540.3"; exon_number "2";	j
1A	exon	267178741	267178776	-	gene_id "lncRNA.2540"; transcript_id "lncRNA.2540.3"; exon_number "3";	j
1A	exon	267178881	267178961	-	gene_id "lncRNA.2540"; transcript_id "lncRNA.2540.3"; exon_number "4";	j
1A	exon	267179133	267179204	-	gene_id "lncRNA.2540"; transcript_id "lncRNA.2540.3"; exon_number "5";	j
1A	exon	267179410	267179481	-	gene_id "lncRNA.2540"; transcript_id "lncRNA.2540.3"; exon_number "6";	j
1A	exon	267179565	267179669	-	gene_id "lncRNA.2540"; transcript_id "lncRNA.2540.3"; exon_number "7";	j
1A	exon	267179756	267179806	-	gene_id "lncRNA.2540"; transcript_id "lncRNA.2540.3"; exon_number "8";	j
1A	exon	267180055	267180089	-	gene_id "lncRNA.2540"; transcript_id "lncRNA.2540.3"; exon_number "9";	j
1A	exon	267180677	267180778	-	gene_id "lncRNA.2540"; transcript_id "lncRNA.2540.3"; exon_number "10";	j
1A	exon	267181010	267181184	-	gene_id "lncRNA.2540"; transcript_id "lncRNA.2540.3"; exon_number "11";	j
1A	transcript	267181742	267187063	.	gene_id "lncRNA.2541"; transcript_id "lncRNA.2541.1";	u
1A	exon	267181742	267187063	.	gene_id "lncRNA.2541"; transcript_id "lncRNA.2541.1"; exon_number "1";	u
1A	transcript	268591775	268592281	.	gene_id "lncRNA.2553"; transcript_id "lncRNA.2553.1";	u
1A	exon	268591775	268592281	.	gene_id "lncRNA.2553"; transcript_id "lncRNA.2553.1"; exon_number "1";	u
1A	transcript	268594880	268595410	.	gene_id "lncRNA.2554"; transcript_id "lncRNA.2554.1";	u
1A	exon	268594880	268595410	.	gene_id "lncRNA.2554"; transcript_id "lncRNA.2554.1"; exon_number "1";	u
1A	transcript	269248640	269249971	.	gene_id "lncRNA.2559"; transcript_id "lncRNA.2559.1";	u
1A	exon	269248640	269249971	.	gene_id "lncRNA.2559"; transcript_id "lncRNA.2559.1"; exon_number "1";	u
1A	transcript	270574832	270575886	.	gene_id "lncRNA.2565"; transcript_id "lncRNA.2565.1";	u
1A	exon	270574832	270575886	.	gene_id "lncRNA.2565"; transcript_id "lncRNA.2565.1"; exon_number "1";	u
1A	transcript	272199976	272200966	.	gene_id "lncRNA.2572"; transcript_id "lncRNA.2572.1";	u
1A	exon	272199976	272200966	.	gene_id "lncRNA.2572"; transcript_id "lncRNA.2572.1"; exon_number "1";	u
1A	transcript	272312904	272316955	.	gene_id "lncRNA.2574"; transcript_id "lncRNA.2574.1";	u
1A	exon	272312904	272316955	.	gene_id "lncRNA.2574"; transcript_id "lncRNA.2574.1"; exon_number "1";	u
1A	transcript	272921804	272922204	.	gene_id "lncRNA.2576"; transcript_id "lncRNA.2576.1";	u
1A	exon	272921804	272922204	.	gene_id "lncRNA.2576"; transcript_id "lncRNA.2576.1"; exon_number "1";	u
1A	transcript	274950868	274954238	.	gene_id "lncRNA.2582"; transcript_id "lncRNA.2582.1";	u
1A	exon	274950868	274954238	.	gene_id "lncRNA.2582"; transcript_id "lncRNA.2582.1"; exon_number "1";	u
1A	transcript	275769687	275770065	.	gene_id "lncRNA.2590"; transcript_id "lncRNA.2590.1";	u
1A	exon	275769687	275770065	.	gene_id "lncRNA.2590"; transcript_id "lncRNA.2590.1"; exon_number "1";	u
1A	transcript	275774632	275778152	.	gene_id "lncRNA.2591"; transcript_id "lncRNA.2591.1";	u
1A	exon	275774632	275778152	.	gene_id "lncRNA.2591"; transcript_id "lncRNA.2591.1"; exon_number "1";	u
1A	transcript	276301504	276305983	.	gene_id "lncRNA.2595"; transcript_id "lncRNA.2595.1";	u
1A	exon	276301504	276305983	.	gene_id "lncRNA.2595"; transcript_id "lncRNA.2595.1"; exon_number "1";	u
1A	transcript	276574691	276575060	.	gene_id "lncRNA.2598"; transcript_id "lncRNA.2598.1";	u
1A	exon	276574691	276575060	.	gene_id "lncRNA.2598"; transcript_id "lncRNA.2598.1"; exon_number "1";	u
1A	transcript	276575330	276577245	.	gene_id "lncRNA.2599"; transcript_id "lncRNA.2599.1";	u
1A	exon	276575330	276577245	.	gene_id "lncRNA.2599"; transcript_id "lncRNA.2599.1"; exon_number "1";	u
1A	transcript	277232458	277235839	.	gene_id "lncRNA.2605"; transcript_id "lncRNA.2605.1";	u
1A	exon	277232458	277235839	.	gene_id "lncRNA.2605"; transcript_id "lncRNA.2605.1"; exon_number "1";	u
1A	transcript	278154098	278159951	.	gene_id "lncRNA.2609"; transcript_id "lncRNA.2609.1";	u
1A	exon	278154098	278159951	.	gene_id "lncRNA.2609"; transcript_id "lncRNA.2609.1"; exon_number "1";	u
1A	transcript	278360443	278365561	.	gene_id "lncRNA.2610"; transcript_id "lncRNA.2610.1";	u
1A	exon	278360443	278365561	.	gene_id "lncRNA.2610"; transcript_id "lncRNA.2610.1"; exon_number "1";	u
1A	transcript	279735715	279742758	+	gene_id "lncRNA.2613"; transcript_id "lncRNA.2613.8";	j
1A	exon	279735715	279736562	+	gene_id "lncRNA.2613"; transcript_id "lncRNA.2613.8"; exon_number "1";	j
1A	exon	279736650	279736830	+	gene_id "lncRNA.2613"; transcript_id "lncRNA.2613.8"; exon_number "2";	j
1A	exon	279737160	279737348	+	gene_id "lncRNA.2613"; transcript_id "lncRNA.2613.8"; exon_number "3";	j
1A	exon	279737761	279737834	+	gene_id "lncRNA.2613"; transcript_id "lncRNA.2613.8"; exon_number "4";	j
1A	exon	279738001	279740197	+	gene_id "lncRNA.2613"; transcript_id "lncRNA.2613.8"; exon_number "5";	j
1A	exon	279740841	279741160	+	gene_id "lncRNA.2613"; transcript_id "lncRNA.2613.8"; exon_number "6";	j
1A	exon	279741392	279741497	+	gene_id "lncRNA.2613"; transcript_id "lncRNA.2613.8"; exon_number "7";	j
1A	exon	279741667	279741816	+	gene_id "lncRNA.2613"; transcript_id "lncRNA.2613.8"; exon_number "8";	j
1A	exon	279742130	279742758	+	gene_id "lncRNA.2613"; transcript_id "lncRNA.2613.8"; exon_number "9";	j
1A	transcript	281093838	281095760	.	gene_id "lncRNA.2619"; transcript_id "lncRNA.2619.1";	u
1A	exon	281093838	281095760	.	gene_id "lncRNA.2619"; transcript_id "lncRNA.2619.1"; exon_number "1";	u
1A	transcript	281356291	281357251	.	gene_id "lncRNA.2620"; transcript_id "lncRNA.2620.1";	u
1A	exon	281356291	281357251	.	gene_id "lncRNA.2620"; transcript_id "lncRNA.2620.1"; exon_number "1";	u
1A	transcript	281362320	281362640	.	gene_id "lncRNA.2621"; transcript_id "lncRNA.2621.1";	u
1A	exon	281362320	281362640	.	gene_id "lncRNA.2621"; transcript_id "lncRNA.2621.1"; exon_number "1";	u
1A	transcript	281481938	281482995	.	gene_id "lncRNA.2627"; transcript_id "lncRNA.2627.1";	u
1A	exon	281481938	281482995	.	gene_id "lncRNA.2627"; transcript_id "lncRNA.2627.1"; exon_number "1";	u
1A	transcript	281483571	281484873	.	gene_id "lncRNA.2628"; transcript_id "lncRNA.2628.1";	u
1A	exon	281483571	281484873	.	gene_id "lncRNA.2628"; transcript_id "lncRNA.2628.1"; exon_number "1";	u
1A	transcript	281656643	281659512	-	gene_id "lncRNA.2629"; transcript_id "lncRNA.2629.1";	j
1A	exon	281656643	281657080	-	gene_id "lncRNA.2629"; transcript_id "lncRNA.2629.1"; exon_number "1";	j
1A	exon	281659021	281659170	-	gene_id "lncRNA.2629"; transcript_id "lncRNA.2629.1"; exon_number "2";	j
1A	exon	281659291	281659512	-	gene_id "lncRNA.2629"; transcript_id "lncRNA.2629.1"; exon_number "3";	j
1A	transcript	282219187	282222433	.	gene_id "lncRNA.2631"; transcript_id "lncRNA.2631.1";	u
1A	exon	282219187	282222433	.	gene_id "lncRNA.2631"; transcript_id "lncRNA.2631.1"; exon_number "1";	u
1A	transcript	283055863	283059735	.	gene_id "lncRNA.2636"; transcript_id "lncRNA.2636.1";	u
1A	exon	283055863	283059735	.	gene_id "lncRNA.2636"; transcript_id "lncRNA.2636.1"; exon_number "1";	u
1A	transcript	284327714	284328939	.	gene_id "lncRNA.2639"; transcript_id "lncRNA.2639.1";	u
1A	exon	284327714	284328939	.	gene_id "lncRNA.2639"; transcript_id "lncRNA.2639.1"; exon_number "1";	u
1A	transcript	284332170	284334751	.	gene_id "lncRNA.2640"; transcript_id "lncRNA.2640.1";	u
1A	exon	284332170	284334751	.	gene_id "lncRNA.2640"; transcript_id "lncRNA.2640.1"; exon_number "1";	u
1A	transcript	284856744	284857036	.	gene_id "lncRNA.2643"; transcript_id "lncRNA.2643.1";	u
1A	exon	284856744	284857036	.	gene_id "lncRNA.2643"; transcript_id "lncRNA.2643.1"; exon_number "1";	u
1A	transcript	284914863	284915113	.	gene_id "lncRNA.2645"; transcript_id "lncRNA.2645.1";	u
1A	exon	284914863	284915113	.	gene_id "lncRNA.2645"; transcript_id "lncRNA.2645.1"; exon_number "1";	u
1A	transcript	285418716	285420997	.	gene_id "lncRNA.2649"; transcript_id "lncRNA.2649.1";	u
1A	exon	285418716	285420997	.	gene_id "lncRNA.2649"; transcript_id "lncRNA.2649.1"; exon_number "1";	u
1A	transcript	285504084	285506699	.	gene_id "lncRNA.2650"; transcript_id "lncRNA.2650.1";	u
1A	exon	285504084	285506699	.	gene_id "lncRNA.2650"; transcript_id "lncRNA.2650.1"; exon_number "1";	u
1A	transcript	286240547	286243568	.	gene_id "lncRNA.2657"; transcript_id "lncRNA.2657.1";	u
1A	exon	286240547	286243568	.	gene_id "lncRNA.2657"; transcript_id "lncRNA.2657.1"; exon_number "1";	u
1A	transcript	286243988	286244843	.	gene_id "lncRNA.2658"; transcript_id "lncRNA.2658.1";	u
1A	exon	286243988	286244843	.	gene_id "lncRNA.2658"; transcript_id "lncRNA.2658.1"; exon_number "1";	u
1A	transcript	287276080	287276511	.	gene_id "lncRNA.2662"; transcript_id "lncRNA.2662.1";	u
1A	exon	287276080	287276511	.	gene_id "lncRNA.2662"; transcript_id "lncRNA.2662.1"; exon_number "1";	u
1A	transcript	287277185	287278488	.	gene_id "lncRNA.2663"; transcript_id "lncRNA.2663.1";	u
1A	exon	287277185	287278488	.	gene_id "lncRNA.2663"; transcript_id "lncRNA.2663.1"; exon_number "1";	u
1A	transcript	287310788	287311401	-	gene_id "lncRNA.2664"; transcript_id "lncRNA.2664.1";	u
1A	exon	287310788	287311401	-	gene_id "lncRNA.2664"; transcript_id "lncRNA.2664.1"; exon_number "1";	u
1A	transcript	287675405	287677328	.	gene_id "lncRNA.2673"; transcript_id "lncRNA.2673.1";	u
1A	exon	287675405	287677328	.	gene_id "lncRNA.2673"; transcript_id "lncRNA.2673.1"; exon_number "1";	u
1A	transcript	287678111	287678505	.	gene_id "lncRNA.2674"; transcript_id "lncRNA.2674.1";	u
1A	exon	287678111	287678505	.	gene_id "lncRNA.2674"; transcript_id "lncRNA.2674.1"; exon_number "1";	u
1A	transcript	288481741	288482109	.	gene_id "lncRNA.2679"; transcript_id "lncRNA.2679.1";	u
1A	exon	288481741	288482109	.	gene_id "lncRNA.2679"; transcript_id "lncRNA.2679.1"; exon_number "1";	u
1A	transcript	288641647	288642072	.	gene_id "lncRNA.2685"; transcript_id "lncRNA.2685.1";	u
1A	exon	288641647	288642072	.	gene_id "lncRNA.2685"; transcript_id "lncRNA.2685.1"; exon_number "1";	u
1A	transcript	288642787	288644955	.	gene_id "lncRNA.2686"; transcript_id "lncRNA.2686.1";	u
1A	exon	288642787	288644955	.	gene_id "lncRNA.2686"; transcript_id "lncRNA.2686.1"; exon_number "1";	u
1A	transcript	289031205	289032569	.	gene_id "lncRNA.2688"; transcript_id "lncRNA.2688.1";	u
1A	exon	289031205	289032569	.	gene_id "lncRNA.2688"; transcript_id "lncRNA.2688.1"; exon_number "1";	u
1A	transcript	289542387	289547693	.	gene_id "lncRNA.2693"; transcript_id "lncRNA.2693.1";	u
1A	exon	289542387	289547693	.	gene_id "lncRNA.2693"; transcript_id "lncRNA.2693.1"; exon_number "1";	u
1A	transcript	290121837	290127458	+	gene_id "lncRNA.2694"; transcript_id "lncRNA.2694.1";	j
1A	exon	290121837	290122503	+	gene_id "lncRNA.2694"; transcript_id "lncRNA.2694.1"; exon_number "1";	j
1A	exon	290123866	290123916	+	gene_id "lncRNA.2694"; transcript_id "lncRNA.2694.1"; exon_number "2";	j
1A	exon	290124620	290124794	+	gene_id "lncRNA.2694"; transcript_id "lncRNA.2694.1"; exon_number "3";	j
1A	exon	290125095	290125261	+	gene_id "lncRNA.2694"; transcript_id "lncRNA.2694.1"; exon_number "4";	j
1A	exon	290125679	290125994	+	gene_id "lncRNA.2694"; transcript_id "lncRNA.2694.1"; exon_number "5";	j
1A	exon	290126695	290126861	+	gene_id "lncRNA.2694"; transcript_id "lncRNA.2694.1"; exon_number "6";	j
1A	exon	290126972	290127458	+	gene_id "lncRNA.2694"; transcript_id "lncRNA.2694.1"; exon_number "7";	j
1A	transcript	290122963	290127466	+	gene_id "lncRNA.2694"; transcript_id "lncRNA.2694.2";	j
1A	exon	290122963	290123377	+	gene_id "lncRNA.2694"; transcript_id "lncRNA.2694.2"; exon_number "1";	j
1A	exon	290123866	290123916	+	gene_id "lncRNA.2694"; transcript_id "lncRNA.2694.2"; exon_number "2";	j
1A	exon	290124620	290124794	+	gene_id "lncRNA.2694"; transcript_id "lncRNA.2694.2"; exon_number "3";	j
1A	exon	290125095	290125261	+	gene_id "lncRNA.2694"; transcript_id "lncRNA.2694.2"; exon_number "4";	j
1A	exon	290125679	290125994	+	gene_id "lncRNA.2694"; transcript_id "lncRNA.2694.2"; exon_number "5";	j
1A	exon	290126695	290126861	+	gene_id "lncRNA.2694"; transcript_id "lncRNA.2694.2"; exon_number "6";	j
1A	exon	290126972	290127466	+	gene_id "lncRNA.2694"; transcript_id "lncRNA.2694.2"; exon_number "7";	j
1A	transcript	290586486	290588214	.	gene_id "lncRNA.2701"; transcript_id "lncRNA.2701.1";	u
1A	exon	290586486	290588214	.	gene_id "lncRNA.2701"; transcript_id "lncRNA.2701.1"; exon_number "1";	u
1A	transcript	290588769	290589614	.	gene_id "lncRNA.2702"; transcript_id "lncRNA.2702.1";	u
1A	exon	290588769	290589614	.	gene_id "lncRNA.2702"; transcript_id "lncRNA.2702.1"; exon_number "1";	u
1A	transcript	291680100	291680916	.	gene_id "lncRNA.2711"; transcript_id "lncRNA.2711.1";	u
1A	exon	291680100	291680916	.	gene_id "lncRNA.2711"; transcript_id "lncRNA.2711.1"; exon_number "1";	u
1A	transcript	291682080	291682527	.	gene_id "lncRNA.2712"; transcript_id "lncRNA.2712.1";	u
1A	exon	291682080	291682527	.	gene_id "lncRNA.2712"; transcript_id "lncRNA.2712.1"; exon_number "1";	u
1A	transcript	291729575	291733808	.	gene_id "lncRNA.2714"; transcript_id "lncRNA.2714.1";	u
1A	exon	291729575	291733808	.	gene_id "lncRNA.2714"; transcript_id "lncRNA.2714.1"; exon_number "1";	u
1A	transcript	291914549	291918401	.	gene_id "lncRNA.2715"; transcript_id "lncRNA.2715.1";	u
1A	exon	291914549	291918401	.	gene_id "lncRNA.2715"; transcript_id "lncRNA.2715.1"; exon_number "1";	u
1A	transcript	292587970	292588572	.	gene_id "lncRNA.2732"; transcript_id "lncRNA.2732.1";	u
1A	exon	292587970	292588572	.	gene_id "lncRNA.2732"; transcript_id "lncRNA.2732.1"; exon_number "1";	u
1A	transcript	292876206	292876506	.	gene_id "lncRNA.2737"; transcript_id "lncRNA.2737.1";	u
1A	exon	292876206	292876506	.	gene_id "lncRNA.2737"; transcript_id "lncRNA.2737.1"; exon_number "1";	u
1A	transcript	292888771	292889970	.	gene_id "lncRNA.2741"; transcript_id "lncRNA.2741.1";	u
1A	exon	292888771	292889970	.	gene_id "lncRNA.2741"; transcript_id "lncRNA.2741.1"; exon_number "1";	u
1A	transcript	292890377	292890714	.	gene_id "lncRNA.2742"; transcript_id "lncRNA.2742.1";	u
1A	exon	292890377	292890714	.	gene_id "lncRNA.2742"; transcript_id "lncRNA.2742.1"; exon_number "1";	u
1A	transcript	292891478	292893727	.	gene_id "lncRNA.2743"; transcript_id "lncRNA.2743.1";	u
1A	exon	292891478	292893727	.	gene_id "lncRNA.2743"; transcript_id "lncRNA.2743.1"; exon_number "1";	u
1A	transcript	292895045	292897607	.	gene_id "lncRNA.2744"; transcript_id "lncRNA.2744.1";	u
1A	exon	292895045	292897607	.	gene_id "lncRNA.2744"; transcript_id "lncRNA.2744.1"; exon_number "1";	u
1A	transcript	293318165	293322330	.	gene_id "lncRNA.2746"; transcript_id "lncRNA.2746.1";	u
1A	exon	293318165	293322330	.	gene_id "lncRNA.2746"; transcript_id "lncRNA.2746.1"; exon_number "1";	u
1A	transcript	293735382	293737118	+	gene_id "lncRNA.2749"; transcript_id "lncRNA.2749.5";	j
1A	exon	293735382	293735491	+	gene_id "lncRNA.2749"; transcript_id "lncRNA.2749.5"; exon_number "1";	j
1A	exon	293736838	293737118	+	gene_id "lncRNA.2749"; transcript_id "lncRNA.2749.5"; exon_number "2";	j
1A	transcript	294136275	294140938	.	gene_id "lncRNA.2751"; transcript_id "lncRNA.2751.1";	u
1A	exon	294136275	294140938	.	gene_id "lncRNA.2751"; transcript_id "lncRNA.2751.1"; exon_number "1";	u
1A	transcript	294709033	294709662	.	gene_id "lncRNA.2752"; transcript_id "lncRNA.2752.1";	u
1A	exon	294709033	294709662	.	gene_id "lncRNA.2752"; transcript_id "lncRNA.2752.1"; exon_number "1";	u
1A	transcript	294867074	294869164	.	gene_id "lncRNA.2754"; transcript_id "lncRNA.2754.1";	u
1A	exon	294867074	294869164	.	gene_id "lncRNA.2754"; transcript_id "lncRNA.2754.1"; exon_number "1";	u
1A	transcript	295024887	295025165	.	gene_id "lncRNA.2755"; transcript_id "lncRNA.2755.1";	u
1A	exon	295024887	295025165	.	gene_id "lncRNA.2755"; transcript_id "lncRNA.2755.1"; exon_number "1";	u
1A	transcript	295025543	295025891	.	gene_id "lncRNA.2756"; transcript_id "lncRNA.2756.1";	u
1A	exon	295025543	295025891	.	gene_id "lncRNA.2756"; transcript_id "lncRNA.2756.1"; exon_number "1";	u
1A	transcript	295995257	295995552	.	gene_id "lncRNA.2764"; transcript_id "lncRNA.2764.1";	u
1A	exon	295995257	295995552	.	gene_id "lncRNA.2764"; transcript_id "lncRNA.2764.1"; exon_number "1";	u
1A	transcript	296918180	296918538	.	gene_id "lncRNA.2770"; transcript_id "lncRNA.2770.1";	u
1A	exon	296918180	296918538	.	gene_id "lncRNA.2770"; transcript_id "lncRNA.2770.1"; exon_number "1";	u
1A	transcript	296939657	296940608	.	gene_id "lncRNA.2773"; transcript_id "lncRNA.2773.1";	u
1A	exon	296939657	296940608	.	gene_id "lncRNA.2773"; transcript_id "lncRNA.2773.1"; exon_number "1";	u
1A	transcript	296964418	296965321	.	gene_id "lncRNA.2775"; transcript_id "lncRNA.2775.1";	u
1A	exon	296964418	296965321	.	gene_id "lncRNA.2775"; transcript_id "lncRNA.2775.1"; exon_number "1";	u
1A	transcript	297744844	297751007	-	gene_id "lncRNA.2779"; transcript_id "lncRNA.2779.1";	j
1A	exon	297744844	297745260	-	gene_id "lncRNA.2779"; transcript_id "lncRNA.2779.1"; exon_number "1";	j
1A	exon	297745358	297745498	-	gene_id "lncRNA.2779"; transcript_id "lncRNA.2779.1"; exon_number "2";	j
1A	exon	297745580	297745625	-	gene_id "lncRNA.2779"; transcript_id "lncRNA.2779.1"; exon_number "3";	j
1A	exon	297745713	297745807	-	gene_id "lncRNA.2779"; transcript_id "lncRNA.2779.1"; exon_number "4";	j
1A	exon	297745906	297745988	-	gene_id "lncRNA.2779"; transcript_id "lncRNA.2779.1"; exon_number "5";	j
1A	exon	297746090	297746154	-	gene_id "lncRNA.2779"; transcript_id "lncRNA.2779.1"; exon_number "6";	j
1A	exon	297746241	297746327	-	gene_id "lncRNA.2779"; transcript_id "lncRNA.2779.1"; exon_number "7";	j
1A	exon	297746414	297746479	-	gene_id "lncRNA.2779"; transcript_id "lncRNA.2779.1"; exon_number "8";	j
[truncated: 89,526 more rows]

## Sheet: Table S2
Table S2. Summary of all lncRNA-mRNA pairs.
mRNA	mRNA_chr	mRNA_start	mRNA_end	lncRNA	lncRNA_chr	lncRNA_start	lncRNA_end	R	P	Type
TraesCS1A02G001800.1	1A	1144333	1145934	lncRNA.1.1	1A	1143887	1145934	-0.983	1.67e-138	cis
TraesCS1B02G102700.1	1B	112748629	112753960	lncRNA.676.1	1A	33822322	33822582	-0.902	7.68e-69	trans
TraesCS1B02G102800.1	1B	112864119	112866230	lncRNA.676.1	1A	33822322	33822582	-0.904	6.81e-70	trans
TraesCS1B02G104800.1	1B	115748882	115750704	lncRNA.676.1	1A	33822322	33822582	-0.913	2.04e-73	trans
TraesCS1A02G127000.1	1A	154007784	154015107	lncRNA.1856.2	1A	154007824	154015107	-0.971	1.04e-116	cis
TraesCS1A02G169300.1	1A	301895909	301899325	lncRNA.2818.7	1A	301895982	301900733	-0.907	7.08e-71	cis
TraesCS1A02G361500.1	1A	542136091	542142921	lncRNA.5465.2	1A	542136111	542143018	-0.965	2.75e-109	cis
TraesCS1A02G375900.1	1A	550419211	550422944	lncRNA.5635.2	1A	550419230	550422944	-0.98	2.44e-130	cis
TraesCS1B02G078600.1	1B	61523932	61528965	lncRNA.6527.1	1B	1414373	1415163	0.905	2.11e-70	trans
TraesCS1B02G111600.1	1B	129551660	129553416	lncRNA.6527.1	1B	1414373	1415163	0.904	1.2e-69	trans
TraesCS1B02G145600.1	1B	199662829	199666423	lncRNA.6527.1	1B	1414373	1415163	0.912	2.95e-73	trans
TraesCS1B02G100800.1	1B	110604065	110607843	lncRNA.6706.1	1B	8835860	8838242	0.921	3.16e-77	trans
TraesCS1B02G145600.1	1B	199662829	199666423	lncRNA.6944.1	1B	22840073	22840575	-0.905	2.48e-70	trans
TraesCS1B02G037700.1	1B	17792653	17795262	lncRNA.6960.1	1B	24223302	24224951	0.914	7.4e-74	trans
TraesCS1B02G042400.1	1B	22108695	22111810	lncRNA.6960.1	1B	24223302	24224951	0.921	2.36e-77	trans
TraesCS1B02G086500.1	1B	72696308	72697290	lncRNA.6960.1	1B	24223302	24224951	0.929	1.35e-81	trans
TraesCS1B02G111300.1	1B	129175867	129177735	lncRNA.6960.1	1B	24223302	24224951	0.926	1.31e-79	trans
TraesCS1A02G048200.1	1A	29993438	29996447	lncRNA.7081.1	1B	31145512	31145965	0.9	2.32e-68	trans
TraesCS1B02G086500.1	1B	72696308	72697290	lncRNA.7081.1	1B	31145512	31145965	-0.904	1.22e-69	trans
TraesCS1B02G055100.1	1B	37568904	37572363	lncRNA.7135.1	1B	37317926	37321686	0.975	7.64e-122	trans
TraesCS1B02G078600.1	1B	61523932	61528965	lncRNA.7135.1	1B	37317926	37321686	0.903	2.82e-69	trans
TraesCS1B02G086500.1	1B	72696308	72697290	lncRNA.7162.1	1B	39620303	39622115	0.904	1.09e-69	trans
TraesCS1B02G078600.1	1B	61523932	61528965	lncRNA.7189.1	1B	41730001	41735958	0.934	5.32e-84	trans
TraesCS1B02G086500.1	1B	72696308	72697290	lncRNA.7189.1	1B	41730001	41735958	0.93	1.24e-81	trans
TraesCS1B02G089900.1	1B	90710074	90713901	lncRNA.7189.1	1B	41730001	41735958	0.916	1.12e-74	trans
TraesCS1B02G098100.1	1B	104766482	104767948	lncRNA.7189.1	1B	41730001	41735958	0.906	1.27e-70	trans
TraesCS1B02G100800.1	1B	110604065	110607843	lncRNA.7189.1	1B	41730001	41735958	0.925	2.66e-79	trans
TraesCS1B02G102800.1	1B	112864119	112866230	lncRNA.7189.1	1B	41730001	41735958	0.93	1.11e-81	trans
TraesCS1B02G124200.1	1B	150664578	150667762	lncRNA.7189.1	1B	41730001	41735958	-0.901	1.73e-68	trans
TraesCS1B02G126200.1	1B	154157990	154161958	lncRNA.7189.1	1B	41730001	41735958	0.934	4.41e-84	trans
TraesCS1A02G048200.1	1A	29993438	29996447	lncRNA.7316.1	1B	50400763	50400965	0.905	2.34e-70	trans
TraesCS1B02G001600.1	1B	1419308	1422174	lncRNA.7316.1	1B	50400763	50400965	-0.903	1.64e-69	trans
TraesCS1B02G020300.1	1B	9546914	9551729	lncRNA.7316.1	1B	50400763	50400965	-0.908	1.64e-71	trans
TraesCS1B02G073800.1	1B	57615094	57619577	lncRNA.7316.1	1B	50400763	50400965	-0.905	2.93e-70	trans
TraesCS1B02G078600.1	1B	61523932	61528965	lncRNA.7316.1	1B	50400763	50400965	-0.918	9.2e-76	trans
TraesCS1B02G100800.1	1B	110604065	110607843	lncRNA.7316.1	1B	50400763	50400965	-0.942	1.67e-89	trans
TraesCS1B02G104800.1	1B	115748882	115750704	lncRNA.7316.1	1B	50400763	50400965	-0.927	4.22e-80	trans
TraesCS1B02G111300.1	1B	129175867	129177735	lncRNA.7316.1	1B	50400763	50400965	-0.912	3.76e-73	trans
TraesCS1B02G126200.1	1B	154157990	154161958	lncRNA.7316.1	1B	50400763	50400965	-0.902	4.97e-69	trans
TraesCS1B02G128400.1	1B	157898932	157902229	lncRNA.7316.1	1B	50400763	50400965	-0.929	4.24e-81	trans
TraesCS1B02G135400.1	1B	172378223	172381659	lncRNA.7316.1	1B	50400763	50400965	-0.918	4.94e-76	trans
TraesCS1B02G078600.1	1B	61523932	61528965	lncRNA.7381.1	1B	56496935	56497596	0.903	2.75e-69	trans
TraesCS1B02G001600.1	1B	1419308	1422174	lncRNA.7477.1	1B	61892357	61893109	0.928	8.6e-81	trans
TraesCS1B02G007900.1	1B	4340022	4343180	lncRNA.7477.1	1B	61892357	61893109	0.924	1.73e-78	trans
TraesCS1B02G020300.1	1B	9546914	9551729	lncRNA.7477.1	1B	61892357	61893109	0.905	2.78e-70	trans
TraesCS1B02G073800.1	1B	57615094	57619577	lncRNA.7477.1	1B	61892357	61893109	0.903	2.44e-69	trans
TraesCS1B02G078600.1	1B	61523932	61528965	lncRNA.7477.1	1B	61892357	61893109	0.911	1.74e-72	trans
TraesCS1B02G093700.1	1B	95231286	95237020	lncRNA.7477.1	1B	61892357	61893109	0.92	1.41e-76	trans
TraesCS1B02G100800.1	1B	110604065	110607843	lncRNA.7477.1	1B	61892357	61893109	0.911	1.47e-72	trans
TraesCS1B02G102700.1	1B	112748629	112753960	lncRNA.7477.1	1B	61892357	61893109	0.913	1.17e-73	trans
TraesCS1B02G104800.1	1B	115748882	115750704	lncRNA.7477.1	1B	61892357	61893109	0.92	7.03e-77	trans
TraesCS1B02G108800.1	1B	120883891	120888770	lncRNA.7477.1	1B	61892357	61893109	0.905	4.69e-70	trans
TraesCS1B02G111300.1	1B	129175867	129177735	lncRNA.7477.1	1B	61892357	61893109	0.913	1.96e-73	trans
TraesCS1B02G113300.1	1B	132057489	132071581	lncRNA.7477.1	1B	61892357	61893109	0.905	2.22e-70	trans
TraesCS1B02G124800.1	1B	151461222	151466479	lncRNA.7477.1	1B	61892357	61893109	0.922	8.42e-78	trans
TraesCS1B02G126200.1	1B	154157990	154161958	lncRNA.7477.1	1B	61892357	61893109	0.919	2.24e-76	trans
TraesCS1B02G135400.1	1B	172378223	172381659	lncRNA.7477.1	1B	61892357	61893109	0.901	9.95e-69	trans
TraesCS1B02G137100.1	1B	174985733	174990370	lncRNA.7477.1	1B	61892357	61893109	0.903	2.56e-69	trans
TraesCS1B02G126100.1	1B	154153640	154157714	lncRNA.7559.1	1B	69844029	69845264	0.919	3.51e-76	trans
TraesCS1B02G007900.1	1B	4340022	4343180	lncRNA.7575.1	1B	72039876	72040581	0.903	2.08e-69	trans
TraesCS1B02G020300.1	1B	9546914	9551729	lncRNA.7575.1	1B	72039876	72040581	0.935	1.59e-84	trans
TraesCS1B02G037700.1	1B	17792653	17795262	lncRNA.7575.1	1B	72039876	72040581	0.91	3.72e-72	trans
TraesCS1B02G042400.1	1B	22108695	22111810	lncRNA.7575.1	1B	72039876	72040581	0.912	6.27e-73	trans
TraesCS1B02G057900.1	1B	39853817	39854979	lncRNA.7575.1	1B	72039876	72040581	0.904	5.3e-70	trans
TraesCS1B02G057800.1	1B	39847538	39853431	lncRNA.7575.1	1B	72039876	72040581	0.938	7.25e-87	trans
TraesCS1B02G086500.1	1B	72696308	72697290	lncRNA.7575.1	1B	72039876	72040581	0.954	1.32e-98	trans
TraesCS1B02G089900.1	1B	90710074	90713901	lncRNA.7575.1	1B	72039876	72040581	0.909	5.41e-72	trans
TraesCS1B02G093700.1	1B	95231286	95237020	lncRNA.7575.1	1B	72039876	72040581	0.925	3.78e-79	trans
TraesCS1B02G094300.1	1B	95735985	95747440	lncRNA.7575.1	1B	72039876	72040581	0.916	6.65e-75	trans
TraesCS1B02G094200.1	1B	95651459	95668065	lncRNA.7575.1	1B	72039876	72040581	0.925	5.32e-79	trans
TraesCS1B02G095700.2	1B	99595395	99599830	lncRNA.7575.1	1B	72039876	72040581	0.907	8.05e-71	trans
TraesCS1B02G098100.1	1B	104766482	104767948	lncRNA.7575.1	1B	72039876	72040581	0.901	9.95e-69	trans
TraesCS1B02G100800.1	1B	110604065	110607843	lncRNA.7575.1	1B	72039876	72040581	0.94	4.57e-88	trans
TraesCS1B02G104800.1	1B	115748882	115750704	lncRNA.7575.1	1B	72039876	72040581	0.968	2.48e-112	trans
TraesCS1B02G111300.1	1B	129175867	129177735	lncRNA.7575.1	1B	72039876	72040581	0.945	6.43e-91	trans
TraesCS1B02G111600.1	1B	129551660	129553416	lncRNA.7575.1	1B	72039876	72040581	0.918	7.1e-76	trans
TraesCS1B02G137100.1	1B	174985733	174990370	lncRNA.7575.1	1B	72039876	72040581	0.905	3.43e-70	trans
TraesCS1B02G145600.1	1B	199662829	199666423	lncRNA.7575.1	1B	72039876	72040581	0.93	6.19e-82	trans
TraesCS1B02G078600.1	1B	61523932	61528965	lncRNA.7587.1	1B	72967967	72971029	0.947	1.39e-92	trans
TraesCS1B02G086500.1	1B	72696308	72697290	lncRNA.7587.1	1B	72967967	72971029	0.956	1.1e-99	trans
TraesCS1B02G089900.1	1B	90710074	90713901	lncRNA.7587.1	1B	72967967	72971029	0.936	1.5e-85	trans
TraesCS1B02G093700.1	1B	95231286	95237020	lncRNA.7587.1	1B	72967967	72971029	0.941	1.85e-88	trans
TraesCS1B02G095700.2	1B	99595395	99599830	lncRNA.7587.1	1B	72967967	72971029	0.916	5.57e-75	trans
TraesCS1B02G099800.1	1B	107152146	107153716	lncRNA.7587.1	1B	72967967	72971029	0.901	1.54e-68	trans
TraesCS1B02G100800.1	1B	110604065	110607843	lncRNA.7587.1	1B	72967967	72971029	0.955	4.85e-99	trans
TraesCS1B02G108800.1	1B	120883891	120888770	lncRNA.7587.1	1B	72967967	72971029	0.912	5.7e-73	trans
TraesCS1B02G126100.1	1B	154153640	154157714	lncRNA.7587.1	1B	72967967	72971029	0.919	2.54e-76	trans
TraesCS1B02G086500.1	1B	72696308	72697290	lncRNA.7606.1	1B	75075224	75076404	0.942	3.03e-89	trans
TraesCS1B02G089900.1	1B	90710074	90713901	lncRNA.7606.1	1B	75075224	75076404	0.905	2.21e-70	trans
TraesCS1B02G093700.1	1B	95231286	95237020	lncRNA.7606.1	1B	75075224	75076404	0.904	1.09e-69	trans
TraesCS1B02G057900.1	1B	39853817	39854979	lncRNA.7609.1	1B	75636257	75640324	0.922	1.15e-77	trans
TraesCS1B02G073800.1	1B	57615094	57619577	lncRNA.7609.1	1B	75636257	75640324	0.959	1.87e-102	trans
TraesCS1B02G086500.1	1B	72696308	72697290	lncRNA.7609.1	1B	75636257	75640324	0.968	1.38e-112	trans
TraesCS1B02G099800.1	1B	107152146	107153716	lncRNA.7609.1	1B	75636257	75640324	0.902	4.45e-69	trans
TraesCS1B02G126100.1	1B	154153640	154157714	lncRNA.7609.1	1B	75636257	75640324	0.924	6e-79	trans
TraesCS1B02G042400.1	1B	22108695	22111810	lncRNA.7633.1	1B	82305353	82306331	0.901	9.27e-69	trans
TraesCS1B02G057800.1	1B	39847538	39853431	lncRNA.7633.1	1B	82305353	82306331	0.931	1.04e-82	trans
TraesCS1B02G086500.1	1B	72696308	72697290	lncRNA.7633.1	1B	82305353	82306331	0.935	6.24e-85	trans
TraesCS1B02G093700.1	1B	95231286	95237020	lncRNA.7633.1	1B	82305353	82306331	0.909	1.18e-71	trans
TraesCS1B02G094300.1	1B	95735985	95747440	lncRNA.7633.1	1B	82305353	82306331	0.901	9.34e-69	trans
TraesCS1B02G094200.1	1B	95651459	95668065	lncRNA.7633.1	1B	82305353	82306331	0.903	2.77e-69	trans
TraesCS1B02G095700.2	1B	99595395	99599830	lncRNA.7633.1	1B	82305353	82306331	0.91	2.68e-72	trans
TraesCS1B02G099800.1	1B	107152146	107153716	lncRNA.7633.1	1B	82305353	82306331	0.906	1.18e-70	trans
TraesCS1B02G100800.1	1B	110604065	110607843	lncRNA.7633.1	1B	82305353	82306331	0.93	9.62e-82	trans
TraesCS1B02G104800.1	1B	115748882	115750704	lncRNA.7633.1	1B	82305353	82306331	0.955	1.06e-98	trans
TraesCS1B02G111300.1	1B	129175867	129177735	lncRNA.7633.1	1B	82305353	82306331	0.93	9.41e-82	trans
TraesCS1B02G111600.1	1B	129551660	129553416	lncRNA.7633.1	1B	82305353	82306331	0.9	2.42e-68	trans
TraesCS1B02G124800.1	1B	151461222	151466479	lncRNA.7633.1	1B	82305353	82306331	0.901	1.33e-68	trans
TraesCS1B02G137100.1	1B	174985733	174990370	lncRNA.7633.1	1B	82305353	82306331	0.908	2.93e-71	trans
TraesCS1B02G145600.1	1B	199662829	199666423	lncRNA.7633.1	1B	82305353	82306331	0.917	3.23e-75	trans
TraesCS1B02G086500.1	1B	72696308	72697290	lncRNA.7685.1	1B	85768977	85772545	0.952	1.05e-96	trans
TraesCS1B02G095700.2	1B	99595395	99599830	lncRNA.7685.1	1B	85768977	85772545	0.911	8.41e-73	trans
TraesCS1B02G000600.1	1B	1198799	1199794	lncRNA.7689.1	1B	86774720	86775396	0.914	3.35e-74	trans
TraesCS1B02G020300.1	1B	9546914	9551729	lncRNA.7689.1	1B	86774720	86775396	0.929	3.05e-81	trans
TraesCS1B02G042400.1	1B	22108695	22111810	lncRNA.7689.1	1B	86774720	86775396	0.913	1.85e-73	trans
TraesCS1B02G055100.1	1B	37568904	37572363	lncRNA.7689.1	1B	86774720	86775396	0.914	6.54e-74	trans
TraesCS1B02G057800.1	1B	39847538	39853431	lncRNA.7689.1	1B	86774720	86775396	0.944	3.31e-90	trans
TraesCS1B02G073800.1	1B	57615094	57619577	lncRNA.7689.1	1B	86774720	86775396	0.931	1.16e-82	trans
TraesCS1B02G078600.1	1B	61523932	61528965	lncRNA.7689.1	1B	86774720	86775396	0.93	4.94e-82	trans
TraesCS1B02G086500.1	1B	72696308	72697290	lncRNA.7689.1	1B	86774720	86775396	0.948	9.25e-94	trans
TraesCS1B02G089900.1	1B	90710074	90713901	lncRNA.7689.1	1B	86774720	86775396	0.906	1.62e-70	trans
TraesCS1B02G093700.1	1B	95231286	95237020	lncRNA.7689.1	1B	86774720	86775396	0.92	8.12e-77	trans
TraesCS1B02G094300.1	1B	95735985	95747440	lncRNA.7689.1	1B	86774720	86775396	0.923	5.37e-78	trans
TraesCS1B02G094200.1	1B	95651459	95668065	lncRNA.7689.1	1B	86774720	86775396	0.932	7.56e-83	trans
TraesCS1B02G095700.2	1B	99595395	99599830	lncRNA.7689.1	1B	86774720	86775396	0.908	2.24e-71	trans
TraesCS1B02G100800.1	1B	110604065	110607843	lncRNA.7689.1	1B	86774720	86775396	0.939	4.33e-87	trans
TraesCS1B02G102800.1	1B	112864119	112866230	lncRNA.7689.1	1B	86774720	86775396	0.917	1.41e-75	trans
TraesCS1B02G104800.1	1B	115748882	115750704	lncRNA.7689.1	1B	86774720	86775396	0.97	1.47e-115	trans
TraesCS1B02G111300.1	1B	129175867	129177735	lncRNA.7689.1	1B	86774720	86775396	0.955	4.18e-99	trans
TraesCS1B02G111600.1	1B	129551660	129553416	lncRNA.7689.1	1B	86774720	86775396	0.91	2.44e-72	trans
TraesCS1B02G115100.1	1B	135244835	135248476	lncRNA.7689.1	1B	86774720	86775396	0.915	1.46e-74	trans
TraesCS1B02G124800.1	1B	151461222	151466479	lncRNA.7689.1	1B	86774720	86775396	0.906	1.11e-70	trans
TraesCS1B02G126200.1	1B	154157990	154161958	lncRNA.7689.1	1B	86774720	86775396	0.918	5.27e-76	trans
TraesCS1B02G126100.1	1B	154153640	154157714	lncRNA.7689.1	1B	86774720	86775396	0.902	6.02e-69	trans
TraesCS1B02G137100.1	1B	174985733	174990370	lncRNA.7689.1	1B	86774720	86775396	0.906	1.55e-70	trans
TraesCS1B02G145600.1	1B	199662829	199666423	lncRNA.7689.1	1B	86774720	86775396	0.931	1.39e-82	trans
TraesCS1B02G086500.1	1B	72696308	72697290	lncRNA.7691.1	1B	86780962	86781969	0.904	9.01e-70	trans
TraesCS1B02G100800.1	1B	110604065	110607843	lncRNA.7729.1	1B	90921674	90921977	-0.909	1.12e-71	trans
TraesCS1B02G037700.1	1B	17792653	17795262	lncRNA.7732.1	1B	91380266	91382461	0.914	4.39e-74	trans
TraesCS1B02G086500.1	1B	72696308	72697290	lncRNA.7732.1	1B	91380266	91382461	0.944	1.86e-90	trans
TraesCS1B02G090500.1	1B	91551233	91558135	lncRNA.7734.1	1B	91550442	91558135	-0.924	6.46e-79	cis
TraesCS1B02G000600.1	1B	1198799	1199794	lncRNA.7743.1	1B	92327842	92328203	-0.901	1.12e-68	trans
TraesCS1B02G001600.1	1B	1419308	1422174	lncRNA.7743.1	1B	92327842	92328203	-0.931	2.83e-82	trans
TraesCS1B02G007900.1	1B	4340022	4343180	lncRNA.7743.1	1B	92327842	92328203	-0.914	3.91e-74	trans
TraesCS1B02G020300.1	1B	9546914	9551729	lncRNA.7743.1	1B	92327842	92328203	-0.928	4.58e-81	trans
TraesCS1B02G037700.1	1B	17792653	17795262	lncRNA.7743.1	1B	92327842	92328203	-0.904	7.94e-70	trans
TraesCS1B02G055100.1	1B	37568904	37572363	lncRNA.7743.1	1B	92327842	92328203	-0.9	1.92e-68	trans
TraesCS1B02G057800.1	1B	39847538	39853431	lncRNA.7743.1	1B	92327842	92328203	-0.927	4.34e-80	trans
TraesCS1B02G073800.1	1B	57615094	57619577	lncRNA.7743.1	1B	92327842	92328203	-0.93	3.69e-82	trans
TraesCS1B02G078600.1	1B	61523932	61528965	lncRNA.7743.1	1B	92327842	92328203	-0.938	1.35e-86	trans
TraesCS1B02G086500.1	1B	72696308	72697290	lncRNA.7743.1	1B	92327842	92328203	-0.923	4.55e-78	trans
TraesCS1B02G089900.1	1B	90710074	90713901	lncRNA.7743.1	1B	92327842	92328203	-0.911	7.21e-73	trans
TraesCS1B02G093700.1	1B	95231286	95237020	lncRNA.7743.1	1B	92327842	92328203	-0.929	3.45e-81	trans
TraesCS1B02G094200.1	1B	95651459	95668065	lncRNA.7743.1	1B	92327842	92328203	-0.923	1.86e-78	trans
TraesCS1B02G100800.1	1B	110604065	110607843	lncRNA.7743.1	1B	92327842	92328203	-0.935	1.18e-84	trans
TraesCS1B02G102700.1	1B	112748629	112753960	lncRNA.7743.1	1B	92327842	92328203	-0.923	2.39e-78	trans
TraesCS1B02G102800.1	1B	112864119	112866230	lncRNA.7743.1	1B	92327842	92328203	-0.921	4.28e-77	trans
TraesCS1B02G104800.1	1B	115748882	115750704	lncRNA.7743.1	1B	92327842	92328203	-0.951	1.07e-95	trans
TraesCS1B02G108800.1	1B	120883891	120888770	lncRNA.7743.1	1B	92327842	92328203	-0.903	2.51e-69	trans
TraesCS1B02G111300.1	1B	129175867	129177735	lncRNA.7743.1	1B	92327842	92328203	-0.936	4.22e-85	trans
TraesCS1B02G111600.1	1B	129551660	129553416	lncRNA.7743.1	1B	92327842	92328203	-0.902	5.05e-69	trans
TraesCS1B02G113300.1	1B	132057489	132071581	lncRNA.7743.1	1B	92327842	92328203	-0.912	6.07e-73	trans
TraesCS1B02G122300.1	1B	146790829	146797873	lncRNA.7743.1	1B	92327842	92328203	-0.903	2.52e-69	trans
TraesCS1B02G124800.1	1B	151461222	151466479	lncRNA.7743.1	1B	92327842	92328203	-0.935	1.64e-84	trans
TraesCS1B02G126200.1	1B	154157990	154161958	lncRNA.7743.1	1B	92327842	92328203	-0.934	5.56e-84	trans
TraesCS1B02G126100.1	1B	154153640	154157714	lncRNA.7743.1	1B	92327842	92328203	-0.903	1.78e-69	trans
TraesCS1B02G128400.1	1B	157898932	157902229	lncRNA.7743.1	1B	92327842	92328203	-0.904	7.26e-70	trans
TraesCS1B02G135400.1	1B	172378223	172381659	lncRNA.7743.1	1B	92327842	92328203	-0.937	2.89e-86	trans
TraesCS1B02G137100.1	1B	174985733	174990370	lncRNA.7743.1	1B	92327842	92328203	-0.914	7.88e-74	trans
TraesCS1B02G139100.1	1B	181313673	181321420	lncRNA.7743.1	1B	92327842	92328203	-0.904	8.95e-70	trans
TraesCS1B02G145600.1	1B	199662829	199666423	lncRNA.7743.1	1B	92327842	92328203	-0.92	6.53e-77	trans
TraesCS1B02G007900.1	1B	4340022	4343180	lncRNA.7750.1	1B	92871556	92871950	-0.943	1.48e-89	trans
TraesCS1B02G018900.1	1B	8946401	8948562	lncRNA.7750.1	1B	92871556	92871950	-0.907	6.1e-71	trans
TraesCS1B02G020300.1	1B	9546914	9551729	lncRNA.7750.1	1B	92871556	92871950	-0.944	1.09e-90	trans
TraesCS1B02G037700.1	1B	17792653	17795262	lncRNA.7750.1	1B	92871556	92871950	-0.916	5.37e-75	trans
TraesCS1B02G042400.1	1B	22108695	22111810	lncRNA.7750.1	1B	92871556	92871950	-0.914	7.56e-74	trans
TraesCS1B02G057900.1	1B	39853817	39854979	lncRNA.7750.1	1B	92871556	92871950	-0.927	2.88e-80	trans
TraesCS1B02G057800.1	1B	39847538	39853431	lncRNA.7750.1	1B	92871556	92871950	-0.951	4.17e-96	trans
TraesCS1B02G086500.1	1B	72696308	72697290	lncRNA.7750.1	1B	92871556	92871950	-0.962	5.11e-106	trans
TraesCS1B02G089900.1	1B	90710074	90713901	lncRNA.7750.1	1B	92871556	92871950	-0.937	8.63e-86	trans
TraesCS1B02G093700.1	1B	95231286	95237020	lncRNA.7750.1	1B	92871556	92871950	-0.956	2.29e-100	trans
TraesCS1B02G094300.1	1B	95735985	95747440	lncRNA.7750.1	1B	92871556	92871950	-0.911	8.21e-73	trans
TraesCS1B02G094200.1	1B	95651459	95668065	lncRNA.7750.1	1B	92871556	92871950	-0.933	1.16e-83	trans
TraesCS1B02G098100.1	1B	104766482	104767948	lncRNA.7750.1	1B	92871556	92871950	-0.905	4.4e-70	trans
TraesCS1B02G102800.1	1B	112864119	112866230	lncRNA.7750.1	1B	92871556	92871950	-0.934	2.99e-84	trans
TraesCS1B02G104800.1	1B	115748882	115750704	lncRNA.7750.1	1B	92871556	92871950	-0.983	1.01e-136	trans
TraesCS1B02G108800.1	1B	120883891	120888770	lncRNA.7750.1	1B	92871556	92871950	-0.914	6.94e-74	trans
TraesCS1B02G111300.1	1B	129175867	129177735	lncRNA.7750.1	1B	92871556	92871950	-0.961	9.78e-105	trans
TraesCS1B02G111600.1	1B	129551660	129553416	lncRNA.7750.1	1B	92871556	92871950	-0.913	9.8e-74	trans
TraesCS1B02G113300.1	1B	132057489	132071581	lncRNA.7750.1	1B	92871556	92871950	-0.927	1.72e-80	trans
TraesCS1B02G115100.1	1B	135244835	135248476	lncRNA.7750.1	1B	92871556	92871950	-0.911	1.74e-72	trans
TraesCS1B02G128400.1	1B	157898932	157902229	lncRNA.7750.1	1B	92871556	92871950	-0.926	5.47e-80	trans
TraesCS1B02G134000.1	1B	169661789	169665926	lncRNA.7750.1	1B	92871556	92871950	-0.904	1.16e-69	trans
TraesCS1B02G136000.1	1B	173301719	173304167	lncRNA.7750.1	1B	92871556	92871950	-0.9	2.14e-68	trans
TraesCS1B02G136300.1	1B	174104651	174108006	lncRNA.7750.1	1B	92871556	92871950	-0.906	1.76e-70	trans
TraesCS1B02G137100.1	1B	174985733	174990370	lncRNA.7750.1	1B	92871556	92871950	-0.941	9.18e-89	trans
TraesCS1B02G139100.1	1B	181313673	181321420	lncRNA.7750.1	1B	92871556	92871950	-0.918	1.01e-75	trans
TraesCS1B02G145600.1	1B	199662829	199666423	lncRNA.7750.1	1B	92871556	92871950	-0.94	1.46e-87	trans
TraesCS1B02G136300.1	1B	174104651	174108006	lncRNA.7843.1	1B	102626238	102628108	0.919	2.03e-76	trans
TraesCS1B02G020300.1	1B	9546914	9551729	lncRNA.7850.1	1B	103216761	103217370	0.903	1.89e-69	trans
TraesCS1B02G086500.1	1B	72696308	72697290	lncRNA.7850.1	1B	103216761	103217370	0.922	9.31e-78	trans
TraesCS1B02G094200.1	1B	95651459	95668065	lncRNA.7850.1	1B	103216761	103217370	0.903	3.03e-69	trans
TraesCS1B02G111300.1	1B	129175867	129177735	lncRNA.7850.1	1B	103216761	103217370	0.919	1.91e-76	trans
TraesCS1B02G145600.1	1B	199662829	199666423	lncRNA.7850.1	1B	103216761	103217370	0.907	5.55e-71	trans
TraesCS1B02G057800.1	1B	39847538	39853431	lncRNA.7890.1	1B	107915717	107920162	0.915	2.12e-74	trans
TraesCS1B02G086500.1	1B	72696308	72697290	lncRNA.7890.1	1B	107915717	107920162	0.917	2.9e-75	trans
TraesCS1B02G124800.1	1B	151461222	151466479	lncRNA.7890.1	1B	107915717	107920162	0.902	5.54e-69	trans
TraesCS1B02G086500.1	1B	72696308	72697290	lncRNA.7968.1	1B	114816362	114818352	0.926	7.74e-80	trans
TraesCS1B02G089900.1	1B	90710074	90713901	lncRNA.7968.1	1B	114816362	114818352	0.912	5.4e-73	trans
TraesCS1B02G100800.1	1B	110604065	110607843	lncRNA.7968.1	1B	114816362	114818352	0.937	2.89e-86	trans
TraesCS1B02G111300.1	1B	129175867	129177735	lncRNA.7968.1	1B	114816362	114818352	0.928	4.62e-81	trans
TraesCS1B02G098100.1	1B	104766482	104767948	lncRNA.8107.1	1B	133243154	133244794	0.909	6.34e-72	trans
TraesCS1B02G086500.1	1B	72696308	72697290	lncRNA.8123.1	1B	134420386	134422036	0.947	1.45e-92	trans
TraesCS1B02G093700.1	1B	95231286	95237020	lncRNA.8123.1	1B	134420386	134422036	0.934	3e-84	trans
TraesCS1B02G094300.1	1B	95735985	95747440	lncRNA.8123.1	1B	134420386	134422036	0.908	1.98e-71	trans
TraesCS1B02G115100.1	1B	135244835	135248476	lncRNA.8123.1	1B	134420386	134422036	0.917	1.6e-75	trans
TraesCS1B02G126100.1	1B	154153640	154157714	lncRNA.8123.1	1B	134420386	134422036	0.91	2.41e-72	trans
TraesCS1B02G020300.1	1B	9546914	9551729	lncRNA.8170.1	1B	137868046	137868419	0.923	2.34e-78	trans
TraesCS1B02G042400.1	1B	22108695	22111810	lncRNA.8170.1	1B	137868046	137868419	0.908	2.67e-71	trans
TraesCS1B02G057800.1	1B	39847538	39853431	lncRNA.8170.1	1B	137868046	137868419	0.925	3.55e-79	trans
TraesCS1B02G085500.1	1B	70191186	70193943	lncRNA.8170.1	1B	137868046	137868419	0.901	9.98e-69	trans
TraesCS1B02G086500.1	1B	72696308	72697290	lncRNA.8170.1	1B	137868046	137868419	0.939	6.5e-87	trans
TraesCS1B02G089900.1	1B	90710074	90713901	lncRNA.8170.1	1B	137868046	137868419	0.91	3.21e-72	trans
TraesCS1B02G093700.1	1B	95231286	95237020	lncRNA.8170.1	1B	137868046	137868419	0.907	4.22e-71	trans
TraesCS1B02G094200.1	1B	95651459	95668065	lncRNA.8170.1	1B	137868046	137868419	0.909	5.56e-72	trans
TraesCS1B02G095700.2	1B	99595395	99599830	lncRNA.8170.1	1B	137868046	137868419	0.902	6.24e-69	trans
TraesCS1B02G100800.1	1B	110604065	110607843	lncRNA.8170.1	1B	137868046	137868419	0.925	1.79e-79	trans
TraesCS1B02G102800.1	1B	112864119	112866230	lncRNA.8170.1	1B	137868046	137868419	0.918	5.74e-76	trans
TraesCS1B02G104800.1	1B	115748882	115750704	lncRNA.8170.1	1B	137868046	137868419	0.959	1.09e-102	trans
TraesCS1B02G111300.1	1B	129175867	129177735	lncRNA.8170.1	1B	137868046	137868419	0.929	1.96e-81	trans
TraesCS1B02G111600.1	1B	129551660	129553416	lncRNA.8170.1	1B	137868046	137868419	0.908	2.7e-71	trans
TraesCS1B02G126200.1	1B	154157990	154161958	lncRNA.8170.1	1B	137868046	137868419	0.905	3.18e-70	trans
TraesCS1B02G135400.1	1B	172378223	172381659	lncRNA.8170.1	1B	137868046	137868419	0.916	9.28e-75	trans
TraesCS1B02G145600.1	1B	199662829	199666423	lncRNA.8170.1	1B	137868046	137868419	0.913	2.15e-73	trans
TraesCS1B02G000600.1	1B	1198799	1199794	lncRNA.8182.1	1B	139280356	139282640	0.935	7.32e-85	trans
TraesCS1B02G057900.1	1B	39853817	39854979	lncRNA.8182.1	1B	139280356	139282640	0.918	7.98e-76	trans
TraesCS1B02G086500.1	1B	72696308	72697290	lncRNA.8182.1	1B	139280356	139282640	0.962	1.19e-105	trans
TraesCS1B02G098100.1	1B	104766482	104767948	lncRNA.8182.1	1B	139280356	139282640	0.917	1.83e-75	trans
TraesCS1B02G073800.1	1B	57615094	57619577	lncRNA.8224.1	1B	143850245	143853156	0.92	7.92e-77	trans
TraesCS1B02G086500.1	1B	72696308	72697290	lncRNA.8224.1	1B	143850245	143853156	0.939	4.31e-87	trans
TraesCS1B02G111300.1	1B	129175867	129177735	lncRNA.8224.1	1B	143850245	143853156	0.941	2.76e-88	trans
TraesCS1B02G135400.1	1B	172378223	172381659	lncRNA.8224.1	1B	143850245	143853156	0.932	4.67e-83	trans
TraesCS1B02G057900.1	1B	39853817	39854979	lncRNA.8246.1	1B	146614041	146618662	0.919	1.65e-76	trans
TraesCS1B02G057800.1	1B	39847538	39853431	lncRNA.8246.1	1B	146614041	146618662	0.961	5.9e-105	trans
TraesCS1B02G073800.1	1B	57615094	57619577	lncRNA.8246.1	1B	146614041	146618662	0.961	5.1e-105	trans
TraesCS1B02G078600.1	1B	61523932	61528965	lncRNA.8246.1	1B	146614041	146618662	0.958	2.68e-101	trans
TraesCS1B02G086500.1	1B	72696308	72697290	lncRNA.8246.1	1B	146614041	146618662	0.966	1.68e-109	trans
TraesCS1B02G093700.1	1B	95231286	95237020	lncRNA.8246.1	1B	146614041	146618662	0.953	3.54e-97	trans
TraesCS1B02G095700.2	1B	99595395	99599830	lncRNA.8246.1	1B	146614041	146618662	0.925	2.49e-79	trans
TraesCS1B02G099800.1	1B	107152146	107153716	lncRNA.8246.1	1B	146614041	146618662	0.902	4.08e-69	trans
TraesCS1B02G100800.1	1B	110604065	110607843	lncRNA.8246.1	1B	146614041	146618662	0.961	3.76e-105	trans
TraesCS1B02G108800.1	1B	120883891	120888770	lncRNA.8246.1	1B	146614041	146618662	0.914	5.5e-74	trans
TraesCS1B02G136300.1	1B	174104651	174108006	lncRNA.8246.1	1B	146614041	146618662	0.904	5.82e-70	trans
TraesCS1B02G057900.1	1B	39853817	39854979	lncRNA.8257.1	1B	147237457	147239032	0.925	2.74e-79	trans
TraesCS1B02G086500.1	1B	72696308	72697290	lncRNA.8257.1	1B	147237457	147239032	0.963	1.26e-106	trans
TraesCS1B02G094300.1	1B	95735985	95747440	lncRNA.8257.1	1B	147237457	147239032	0.913	1.67e-73	trans
TraesCS1B02G095700.2	1B	99595395	99599830	lncRNA.8257.1	1B	147237457	147239032	0.911	1.69e-72	trans
TraesCS1B02G098100.1	1B	104766482	104767948	lncRNA.8257.1	1B	147237457	147239032	0.926	6.48e-80	trans
TraesCS1B02G100800.1	1B	110604065	110607843	lncRNA.8257.1	1B	147237457	147239032	0.965	1.49e-108	trans
TraesCS1B02G108800.1	1B	120883891	120888770	lncRNA.8257.1	1B	147237457	147239032	0.929	3.01e-81	trans
TraesCS1B02G115100.1	1B	135244835	135248476	lncRNA.8257.1	1B	147237457	147239032	0.913	1.18e-73	trans
TraesCS1B02G086500.1	1B	72696308	72697290	lncRNA.8260.1	1B	148224486	148226101	0.941	2.36e-88	trans
TraesCS1B02G037700.1	1B	17792653	17795262	lncRNA.8292.1	1B	151738616	151742759	0.93	1.16e-81	trans
TraesCS1B02G042400.1	1B	22108695	22111810	lncRNA.8292.1	1B	151738616	151742759	0.924	9.52e-79	trans
TraesCS1B02G057900.1	1B	39853817	39854979	lncRNA.8292.1	1B	151738616	151742759	0.913	1.03e-73	trans
TraesCS1B02G086500.1	1B	72696308	72697290	lncRNA.8292.1	1B	151738616	151742759	0.971	1.12e-116	trans
TraesCS1B02G093700.1	1B	95231286	95237020	lncRNA.8292.1	1B	151738616	151742759	0.951	4.21e-96	trans
TraesCS1B02G095700.2	1B	99595395	99599830	lncRNA.8292.1	1B	151738616	151742759	0.925	2.44e-79	trans
TraesCS1B02G098100.1	1B	104766482	104767948	lncRNA.8292.1	1B	151738616	151742759	0.915	2.15e-74	trans
TraesCS1B02G108800.1	1B	120883891	120888770	lncRNA.8292.1	1B	151738616	151742759	0.912	4.23e-73	trans
TraesCS1B02G111600.1	1B	129551660	129553416	lncRNA.8292.1	1B	151738616	151742759	0.923	4.21e-78	trans
TraesCS1B02G124800.1	1B	151461222	151466479	lncRNA.8292.1	1B	151738616	151742759	0.942	1.92e-89	trans
TraesCS1B02G137100.1	1B	174985733	174990370	lncRNA.8292.1	1B	151738616	151742759	0.948	3.36e-93	trans
TraesCS1B02G057900.1	1B	39853817	39854979	lncRNA.8306.1	1B	153593261	153595056	0.922	1.43e-77	trans
TraesCS1B02G073800.1	1B	57615094	57619577	lncRNA.8306.1	1B	153593261	153595056	0.958	1.42e-101	trans
TraesCS1B02G111600.1	1B	129551660	129553416	lncRNA.8306.1	1B	153593261	153595056	0.93	3.52e-82	trans
TraesCS1B02G136000.1	1B	173301719	173304167	lncRNA.8306.1	1B	153593261	153595056	0.913	1.91e-73	trans
TraesCS1B02G137100.1	1B	174985733	174990370	lncRNA.8306.1	1B	153593261	153595056	0.954	1.79e-98	trans
TraesCS1B02G086500.1	1B	72696308	72697290	lncRNA.8355.9	1B	159921874	159924182	0.917	2.54e-75	trans
TraesCS1B02G020300.1	1B	9546914	9551729	lncRNA.8403.1	1B	164069954	164070740	0.902	4.34e-69	trans
TraesCS1B02G057800.1	1B	39847538	39853431	lncRNA.8403.1	1B	164069954	164070740	0.913	2.18e-73	trans
TraesCS1B02G086500.1	1B	72696308	72697290	lncRNA.8403.1	1B	164069954	164070740	0.919	1.93e-76	trans
TraesCS1B02G094300.1	1B	95735985	95747440	lncRNA.8403.1	1B	164069954	164070740	0.901	9.79e-69	trans
TraesCS1B02G094200.1	1B	95651459	95668065	lncRNA.8403.1	1B	164069954	164070740	0.925	2.04e-79	trans
TraesCS1B02G111300.1	1B	129175867	129177735	lncRNA.8403.1	1B	164069954	164070740	0.927	3.53e-80	trans
TraesCS1B02G145600.1	1B	199662829	199666423	lncRNA.8403.1	1B	164069954	164070740	0.905	3.38e-70	trans
TraesCS1B02G007900.1	1B	4340022	4343180	lncRNA.8414.1	1B	166340698	166342123	0.916	6.1e-75	trans
TraesCS1B02G086500.1	1B	72696308	72697290	lncRNA.8414.1	1B	166340698	166342123	0.952	1.13e-96	trans
TraesCS1B02G093700.1	1B	95231286	95237020	lncRNA.8414.1	1B	166340698	166342123	0.933	1.15e-83	trans
TraesCS1B02G094200.1	1B	95651459	95668065	lncRNA.8414.1	1B	166340698	166342123	0.916	7.08e-75	trans
TraesCS1B02G098100.1	1B	104766482	104767948	lncRNA.8414.1	1B	166340698	166342123	0.907	5.9e-71	trans
TraesCS1B02G145600.1	1B	199662829	199666423	lncRNA.8414.1	1B	166340698	166342123	0.926	7.6e-80	trans
TraesCS1B02G111300.1	1B	129175867	129177735	lncRNA.8421.1	1B	167600712	167601820	0.931	1.98e-82	trans
TraesCS1B02G137100.1	1B	174985733	174990370	lncRNA.8421.1	1B	167600712	167601820	0.911	1.08e-72	trans
TraesCS1B02G086500.1	1B	72696308	72697290	lncRNA.8432.1	1B	168736850	168738734	0.954	4.11e-98	trans
TraesCS1B02G089900.1	1B	90710074	90713901	lncRNA.8432.1	1B	168736850	168738734	0.929	1.71e-81	trans
TraesCS1B02G110400.1	1B	123951676	123960540	lncRNA.8432.1	1B	168736850	168738734	0.9	1.91e-68	trans
TraesCS1B02G086500.1	1B	72696308	72697290	lncRNA.8513.1	1B	178027133	178029794	0.971	1.98e-116	trans
TraesCS1B02G110400.1	1B	123951676	123960540	lncRNA.8513.1	1B	178027133	178029794	0.91	4.62e-72	trans
TraesCS1B02G000600.1	1B	1198799	1199794	lncRNA.8584.1	1B	191515201	191517098	0.911	1.12e-72	trans
TraesCS1B02G037700.1	1B	17792653	17795262	lncRNA.8584.1	1B	191515201	191517098	0.926	7.56e-80	trans
TraesCS1B02G057900.1	1B	39853817	39854979	lncRNA.8584.1	1B	191515201	191517098	0.915	3.09e-74	trans
TraesCS1B02G073800.1	1B	57615094	57619577	lncRNA.8584.1	1B	191515201	191517098	0.955	4.62e-99	trans
TraesCS1B02G078600.1	1B	61523932	61528965	lncRNA.8584.1	1B	191515201	191517098	0.945	4.96e-91	trans
TraesCS1B02G085500.1	1B	70191186	70193943	lncRNA.8584.1	1B	191515201	191517098	0.914	5.32e-74	trans
TraesCS1B02G086500.1	1B	72696308	72697290	lncRNA.8584.1	1B	191515201	191517098	0.941	1.14e-88	trans
TraesCS1B02G098100.1	1B	104766482	104767948	lncRNA.8584.1	1B	191515201	191517098	0.912	2.61e-73	trans
TraesCS1B02G111600.1	1B	129551660	129553416	lncRNA.8584.1	1B	191515201	191517098	0.911	1.72e-72	trans
TraesCS1B02G124800.1	1B	151461222	151466479	lncRNA.8584.1	1B	191515201	191517098	0.94	1.02e-87	trans
TraesCS1B02G135400.1	1B	172378223	172381659	lncRNA.8584.1	1B	191515201	191517098	0.934	2.42e-84	trans
TraesCS1B02G086500.1	1B	72696308	72697290	lncRNA.8601.1	1B	193444776	193446361	0.904	5.66e-70	trans
TraesCS1B02G093700.1	1B	95231286	95237020	lncRNA.8601.1	1B	193444776	193446361	0.901	8.91e-69	trans
TraesCS1B02G100800.1	1B	110604065	110607843	lncRNA.8601.1	1B	193444776	193446361	0.905	2.15e-70	trans
TraesCS1B02G124800.1	1B	151461222	151466479	lncRNA.8601.1	1B	193444776	193446361	0.902	3.72e-69	trans
TraesCS1B02G126200.1	1B	154157990	154161958	lncRNA.8601.1	1B	193444776	193446361	0.907	7.16e-71	trans
TraesCS1B02G019100.2	1B	9069399	9073186	lncRNA.8603.1	1B	193624857	193630581	0.902	6.85e-69	trans
TraesCS1B02G055100.1	1B	37568904	37572363	lncRNA.8603.1	1B	193624857	193630581	0.925	2.18e-79	trans
TraesCS1B02G057800.1	1B	39847538	39853431	lncRNA.8603.1	1B	193624857	193630581	0.969	7.17e-114	trans
TraesCS1B02G073800.1	1B	57615094	57619577	lncRNA.8603.1	1B	193624857	193630581	0.968	6.3e-113	trans
TraesCS1B02G078600.1	1B	61523932	61528965	lncRNA.8603.1	1B	193624857	193630581	0.963	2.56e-106	trans
TraesCS1B02G086500.1	1B	72696308	72697290	lncRNA.8603.1	1B	193624857	193630581	0.968	5.54e-113	trans
TraesCS1B02G089900.1	1B	90710074	90713901	lncRNA.8603.1	1B	193624857	193630581	0.952	1.11e-96	trans
TraesCS1B02G093700.1	1B	95231286	95237020	lncRNA.8603.1	1B	193624857	193630581	0.96	1.4e-103	trans
TraesCS1B02G099800.1	1B	107152146	107153716	lncRNA.8603.1	1B	193624857	193630581	0.905	4.06e-70	trans
TraesCS1B02G100800.1	1B	110604065	110607843	lncRNA.8603.1	1B	193624857	193630581	0.968	5.13e-113	trans
TraesCS1B02G102800.1	1B	112864119	112866230	lncRNA.8603.1	1B	193624857	193630581	0.95	6.14e-95	trans
TraesCS1B02G108800.1	1B	120883891	120888770	lncRNA.8603.1	1B	193624857	193630581	0.931	2.28e-82	trans
TraesCS1B02G110400.1	1B	123951676	123960540	lncRNA.8603.1	1B	193624857	193630581	0.903	2.11e-69	trans
TraesCS1B02G124800.1	1B	151461222	151466479	lncRNA.8603.1	1B	193624857	193630581	0.956	2.27e-100	trans
TraesCS1B02G126200.1	1B	154157990	154161958	lncRNA.8603.1	1B	193624857	193630581	0.96	1.39e-103	trans
TraesCS1B02G126100.1	1B	154153640	154157714	lncRNA.8603.1	1B	193624857	193630581	0.928	1.21e-80	trans
TraesCS1B02G089900.1	1B	90710074	90713901	lncRNA.8622.1	1B	197289444	197292289	0.914	8.03e-74	trans
TraesCS1B02G093700.1	1B	95231286	95237020	lncRNA.8622.1	1B	197289444	197292289	0.921	3.97e-77	trans
TraesCS1B02G095700.2	1B	99595395	99599830	lncRNA.8622.1	1B	197289444	197292289	0.902	7.71e-69	trans
TraesCS1B02G102800.1	1B	112864119	112866230	lncRNA.8622.1	1B	197289444	197292289	0.903	2.03e-69	trans
TraesCS1B02G124800.1	1B	151461222	151466479	lncRNA.8622.1	1B	197289444	197292289	0.916	9.06e-75	trans
TraesCS1B02G098100.1	1B	104766482	104767948	lncRNA.8625.1	1B	197747998	197751999	0.928	1.2e-80	trans
TraesCS1B02G110400.1	1B	123951676	123960540	lncRNA.8625.1	1B	197747998	197751999	0.905	3.69e-70	trans
TraesCS1B02G089900.1	1B	90710074	90713901	lncRNA.8653.1	1B	200100304	200103632	0.939	5.18e-87	trans
TraesCS1B02G078600.1	1B	61523932	61528965	lncRNA.8658.1	1B	200984556	200989151	0.949	3.66e-94	trans
TraesCS1B02G086500.1	1B	72696308	72697290	lncRNA.8658.1	1B	200984556	200989151	0.946	2.74e-92	trans
TraesCS1B02G094300.1	1B	95735985	95747440	lncRNA.8685.1	1B	207170933	207171571	0.906	9.68e-71	trans
TraesCS1B02G104800.1	1B	115748882	115750704	lncRNA.8685.1	1B	207170933	207171571	0.945	5.11e-91	trans
TraesCS1B02G111300.1	1B	129175867	129177735	lncRNA.8685.1	1B	207170933	207171571	0.934	2.01e-84	trans
TraesCS1B02G145600.1	1B	199662829	199666423	lncRNA.8685.1	1B	207170933	207171571	0.913	2.33e-73	trans
TraesCS1B02G000600.1	1B	1198799	1199794	lncRNA.8709.1	1B	211606969	211608596	0.919	2.24e-76	trans
TraesCS1B02G037700.1	1B	17792653	17795262	lncRNA.8709.1	1B	211606969	211608596	0.925	2.05e-79	trans
TraesCS1B02G042400.1	1B	22108695	22111810	lncRNA.8709.1	1B	211606969	211608596	0.907	7.07e-71	trans
TraesCS1B02G086500.1	1B	72696308	72697290	lncRNA.8709.1	1B	211606969	211608596	0.953	9.64e-98	trans
TraesCS1B02G094300.1	1B	95735985	95747440	lncRNA.8709.1	1B	211606969	211608596	0.906	1.91e-70	trans
TraesCS1B02G098100.1	1B	104766482	104767948	lncRNA.8709.1	1B	211606969	211608596	0.919	2.26e-76	trans
TraesCS1B02G113300.1	1B	132057489	132071581	lncRNA.8709.1	1B	211606969	211608596	0.909	7.26e-72	trans
TraesCS1B02G115100.1	1B	135244835	135248476	lncRNA.8709.1	1B	211606969	211608596	0.911	1.62e-72	trans
TraesCS1B02G126100.1	1B	154153640	154157714	lncRNA.8709.1	1B	211606969	211608596	0.922	9.16e-78	trans
TraesCS1B02G086500.1	1B	72696308	72697290	lncRNA.8725.1	1B	214023279	214027480	0.925	3.93e-79	trans
TraesCS1B02G100800.1	1B	110604065	110607843	lncRNA.8725.1	1B	214023279	214027480	0.929	2e-81	trans
TraesCS1B02G102800.1	1B	112864119	112866230	lncRNA.8725.1	1B	214023279	214027480	0.921	3.33e-77	trans
TraesCS1B02G111300.1	1B	129175867	129177735	lncRNA.8725.1	1B	214023279	214027480	0.927	2.47e-80	trans
TraesCS1B02G086500.1	1B	72696308	72697290	lncRNA.8757.1	1B	220390370	220391218	0.929	3.18e-81	trans
TraesCS1B02G089900.1	1B	90710074	90713901	lncRNA.8757.1	1B	220390370	220391218	0.906	1.92e-70	trans
TraesCS1B02G094200.1	1B	95651459	95668065	lncRNA.8757.1	1B	220390370	220391218	0.904	6.44e-70	trans
TraesCS1B02G104800.1	1B	115748882	115750704	lncRNA.8757.1	1B	220390370	220391218	0.947	8.14e-93	trans
TraesCS1B02G111300.1	1B	129175867	129177735	lncRNA.8757.1	1B	220390370	220391218	0.923	1.79e-78	trans
TraesCS1B02G111600.1	1B	129551660	129553416	lncRNA.8757.1	1B	220390370	220391218	0.906	1.67e-70	trans
TraesCS1B02G145600.1	1B	199662829	199666423	lncRNA.8757.1	1B	220390370	220391218	0.903	2.93e-69	trans
TraesCS1B02G020300.1	1B	9546914	9551729	lncRNA.8766.1	1B	221281053	221281688	0.91	2.09e-72	trans
TraesCS1B02G042400.1	1B	22108695	22111810	lncRNA.8766.1	1B	221281053	221281688	0.912	5.33e-73	trans
TraesCS1B02G055100.1	1B	37568904	37572363	lncRNA.8766.1	1B	221281053	221281688	0.906	9.74e-71	trans
TraesCS1B02G057800.1	1B	39847538	39853431	lncRNA.8766.1	1B	221281053	221281688	0.91	2.51e-72	trans
TraesCS1B02G073800.1	1B	57615094	57619577	lncRNA.8766.1	1B	221281053	221281688	0.93	7.81e-82	trans
TraesCS1B02G078600.1	1B	61523932	61528965	lncRNA.8766.1	1B	221281053	221281688	0.908	1.86e-71	trans
TraesCS1B02G085500.1	1B	70191186	70193943	lncRNA.8766.1	1B	221281053	221281688	0.901	9.73e-69	trans
TraesCS1B02G086500.1	1B	72696308	72697290	lncRNA.8766.1	1B	221281053	221281688	0.929	2.14e-81	trans
TraesCS1B02G093700.1	1B	95231286	95237020	lncRNA.8766.1	1B	221281053	221281688	0.907	4.29e-71	trans
TraesCS1B02G100800.1	1B	110604065	110607843	lncRNA.8766.1	1B	221281053	221281688	0.917	2.64e-75	trans
TraesCS1B02G102800.1	1B	112864119	112866230	lncRNA.8766.1	1B	221281053	221281688	0.912	5.44e-73	trans
TraesCS1B02G104800.1	1B	115748882	115750704	lncRNA.8766.1	1B	221281053	221281688	0.947	7.92e-93	trans
TraesCS1B02G111300.1	1B	129175867	129177735	lncRNA.8766.1	1B	221281053	221281688	0.925	3.55e-79	trans
TraesCS1B02G126200.1	1B	154157990	154161958	lncRNA.8766.1	1B	221281053	221281688	0.903	1.45e-69	trans
TraesCS1B02G135400.1	1B	172378223	172381659	lncRNA.8766.1	1B	221281053	221281688	0.904	1.03e-69	trans
TraesCS1B02G086500.1	1B	72696308	72697290	lncRNA.8767.1	1B	221299953	221302570	0.956	7.79e-100	trans
TraesCS1B02G108800.1	1B	120883891	120888770	lncRNA.8767.1	1B	221299953	221302570	0.93	4.93e-82	trans
TraesCS1B02G110400.1	1B	123951676	123960540	lncRNA.8767.1	1B	221299953	221302570	0.909	5.9e-72	trans
TraesCS1B02G126200.1	1B	154157990	154161958	lncRNA.8767.1	1B	221299953	221302570	0.956	8.31e-100	trans
TraesCS1B02G196700.3	1B	354221669	354226486	lncRNA.9750.1	1B	354221230	354226739	-0.943	8.6e-90	cis
TraesCS1B02G207500.1	1B	374857462	374859770	lncRNA.9908.1	1B	374857384	374859735	-0.941	8.07e-89	cis
TraesCS1B02G208900.1	1B	378832624	378833457	lncRNA.9936.2	1B	378832624	378833326	-0.979	9.72e-129	cis
TraesCS1B02G254600.1	1B	448743756	448750860	lncRNA.10570.1	1B	448743730	448746240	-0.965	2.32e-109	cis
TraesCS1B02G257100.1	1B	452573439	452577128	lncRNA.10608.1	1B	452573421	452576857	-0.917	2.95e-75	cis
TraesCS1B02G261600.1	1B	459928847	459933457	lncRNA.10692.1	1B	459928819	459933457	-0.924	8.38e-79	cis
TraesCS1B02G291900.2	1B	509010326	509014393	lncRNA.11147.2	1B	509010322	509014010	-0.946	6.35e-92	cis
TraesCS1B02G312700.1	1B	536601760	536605248	lncRNA.11423.1	1B	536601753	536605248	-0.966	1.4e-110	cis
TraesCS1B02G316400.1	1B	540991001	540994324	lncRNA.11475.2	1B	540991041	540994578	-0.935	1.51e-84	cis
TraesCS1B02G340300.2	1B	568521776	568525737	lncRNA.11830.1	1B	568521754	568525766	-0.924	1.59e-78	cis
TraesCS1B02G100800.1	1B	110604065	110607843	lncRNA.14131.1	1D	29806714	29806987	-0.902	4.41e-69	trans
TraesCS1B02G020300.1	1B	9546914	9551729	lncRNA.17536.1	1D	401389884	401390166	-0.904	6.9e-70	trans
TraesCS1B02G073800.1	1B	57615094	57619577	lncRNA.17536.1	1D	401389884	401390166	-0.901	1.61e-68	trans
TraesCS1B02G078600.1	1B	61523932	61528965	lncRNA.17536.1	1D	401389884	401390166	-0.917	1.49e-75	trans
TraesCS1B02G093700.1	1B	95231286	95237020	lncRNA.17536.1	1D	401389884	401390166	-0.902	7.21e-69	trans
TraesCS1B02G100800.1	1B	110604065	110607843	lncRNA.17536.1	1D	401389884	401390166	-0.926	5.24e-80	trans
TraesCS1B02G104800.1	1B	115748882	115750704	lncRNA.17536.1	1D	401389884	401390166	-0.922	8.94e-78	trans
TraesCS1B02G111300.1	1B	129175867	129177735	lncRNA.17536.1	1D	401389884	401390166	-0.903	2.68e-69	trans
TraesCS1B02G126200.1	1B	154157990	154161958	lncRNA.17536.1	1D	401389884	401390166	-0.908	3.03e-71	trans
TraesCS1B02G128400.1	1B	157898932	157902229	lncRNA.17536.1	1D	401389884	401390166	-0.919	2.98e-76	trans
TraesCS1B02G135400.1	1B	172378223	172381659	lncRNA.17536.1	1D	401389884	401390166	-0.923	3.65e-78	trans
TraesCS1B02G100800.1	1B	110604065	110607843	lncRNA.20162.1	2A	48230197	48230420	-0.921	2.22e-77	trans
TraesCS1B02G104800.1	1B	115748882	115750704	lncRNA.20162.1	2A	48230197	48230420	-0.902	3.93e-69	trans
TraesCS1B02G135400.1	1B	172378223	172381659	lncRNA.20162.1	2A	48230197	48230420	-0.9	1.88e-68	trans
TraesCS1B02G037700.1	1B	17792653	17795262	lncRNA.20629.1	2A	79731974	79732273	-0.912	4.38e-73	trans
TraesCS1B02G073800.1	1B	57615094	57619577	lncRNA.20629.1	2A	79731974	79732273	-0.901	9.28e-69	trans
TraesCS1A02G230800.1	1A	403610979	403611725	lncRNA.21988.1	2A	224057874	224059597	0.901	9.37e-69	trans
TraesCS1B02G020300.1	1B	9546914	9551729	lncRNA.23537.1	2A	486443202	486443751	-0.914	5.69e-74	trans
TraesCS1B02G086500.1	1B	72696308	72697290	lncRNA.23537.1	2A	486443202	486443751	-0.915	1.95e-74	trans
TraesCS1B02G093700.1	1B	95231286	95237020	lncRNA.23537.1	2A	486443202	486443751	-0.916	7.02e-75	trans
TraesCS1B02G111300.1	1B	129175867	129177735	lncRNA.23537.1	2A	486443202	486443751	-0.903	2.25e-69	trans
TraesCS1A02G145700.1	1A	251936266	251937029	lncRNA.27254.2	2A	777503419	777506237	0.906	1.11e-70	trans
TraesCS1B02G073800.1	1B	57615094	57619577	lncRNA.36038.1	2D	16845611	16846309	-0.937	4.38e-86	trans
TraesCS1B02G104800.1	1B	115748882	115750704	lncRNA.37029.1	2D	81466165	81466633	-0.912	2.44e-73	trans
TraesCS1B02G135400.1	1B	172378223	172381659	lncRNA.37029.1	2D	81466165	81466633	-0.906	1.43e-70	trans
TraesCS1A02G145700.1	1A	251936266	251937029	lncRNA.39034.1	2D	338337062	338338414	0.928	6.73e-81	trans
TraesCS1B02G037700.1	1B	17792653	17795262	lncRNA.40216.1	2D	462704284	462704635	-0.927	2.03e-80	trans
TraesCS1A02G145700.1	1A	251936266	251937029	lncRNA.40480.1	2D	487937622	487939144	0.906	1.55e-70	trans
TraesCS1A02G150700.1	1A	258745399	258749091	lncRNA.40480.1	2D	487937622	487939144	0.934	6.5e-84	trans
TraesCS1A02G230800.1	1A	403610979	403611725	lncRNA.40480.1	2D	487937622	487939144	0.97	2.34e-114	trans
TraesCS1B02G111300.1	1B	129175867	129177735	lncRNA.41017.1	2D	543166454	543166933	-0.914	4.56e-74	trans
TraesCS1B02G145600.1	1B	199662829	199666423	lncRNA.41017.1	2D	543166454	543166933	-0.904	6.46e-70	trans
TraesCS1A02G145700.1	1A	251936266	251937029	lncRNA.41218.1	2D	557958913	557960588	0.922	1.1e-77	trans
TraesCS1A02G150700.1	1A	258745399	258749091	lncRNA.41218.1	2D	557958913	557960588	0.95	9.11e-95	trans
TraesCS1A02G230800.1	1A	403610979	403611725	lncRNA.47553.1	3A	573106193	573108187	0.901	1.26e-68	trans
TraesCS1B02G057800.1	1B	39847538	39853431	lncRNA.51633.1	3B	104242955	104243303	-0.913	1.3e-73	trans
TraesCS1B02G102800.1	1B	112864119	112866230	lncRNA.53988.1	3B	422225905	422226487	-0.906	8.55e-71	trans
TraesCS1B02G111300.1	1B	129175867	129177735	lncRNA.53988.1	3B	422225905	422226487	-0.921	2.04e-77	trans
TraesCS1B02G100800.1	1B	110604065	110607843	lncRNA.61673.1	3D	355894684	355894890	-0.901	1.26e-68	trans
TraesCS1B02G086500.1	1B	72696308	72697290	lncRNA.62002.1	3D	390113079	390113384	-0.914	6.14e-74	trans
TraesCS1B02G104800.1	1B	115748882	115750704	lncRNA.62002.1	3D	390113079	390113384	-0.939	4.87e-87	trans
TraesCS1B02G111300.1	1B	129175867	129177735	lncRNA.62002.1	3D	390113079	390113384	-0.922	9.32e-78	trans
TraesCS1B02G145600.1	1B	199662829	199666423	lncRNA.62002.1	3D	390113079	390113384	-0.905	2.6e-70	trans
TraesCS1B02G111300.1	1B	129175867	129177735	lncRNA.62290.1	3D	421266367	421266594	-0.927	1.56e-80	trans
TraesCS1A02G150700.1	1A	258745399	258749091	lncRNA.62446.1	3D	433609523	433610715	0.91	3.33e-72	trans
TraesCS1B02G100800.1	1B	110604065	110607843	lncRNA.62704.1	3D	455694728	455695508	-0.908	1.58e-71	trans
TraesCS1B02G020300.1	1B	9546914	9551729	lncRNA.69836.1	4A	614425415	614425743	-0.923	2.65e-78	trans
TraesCS1B02G037700.1	1B	17792653	17795262	lncRNA.69836.1	4A	614425415	614425743	-0.917	3.51e-75	trans
TraesCS1B02G086500.1	1B	72696308	72697290	lncRNA.69836.1	4A	614425415	614425743	-0.92	1.28e-76	trans
TraesCS1B02G093700.1	1B	95231286	95237020	lncRNA.69836.1	4A	614425415	614425743	-0.911	1.52e-72	trans
TraesCS1B02G094300.1	1B	95735985	95747440	lncRNA.69836.1	4A	614425415	614425743	-0.9	2.47e-68	trans
TraesCS1B02G094200.1	1B	95651459	95668065	lncRNA.69836.1	4A	614425415	614425743	-0.915	2.29e-74	trans
TraesCS1B02G095700.2	1B	99595395	99599830	lncRNA.69836.1	4A	614425415	614425743	-0.9	1.95e-68	trans
TraesCS1B02G098100.1	1B	104766482	104767948	lncRNA.69836.1	4A	614425415	614425743	-0.901	1.68e-68	trans
TraesCS1B02G100800.1	1B	110604065	110607843	lncRNA.69836.1	4A	614425415	614425743	-0.916	7.57e-75	trans
TraesCS1B02G102800.1	1B	112864119	112866230	lncRNA.69836.1	4A	614425415	614425743	-0.92	8.64e-77	trans
TraesCS1B02G111300.1	1B	129175867	129177735	lncRNA.69836.1	4A	614425415	614425743	-0.927	2.14e-80	trans
TraesCS1B02G126200.1	1B	154157990	154161958	lncRNA.69836.1	4A	614425415	614425743	-0.919	3.1e-76	trans
TraesCS1B02G135400.1	1B	172378223	172381659	lncRNA.69836.1	4A	614425415	614425743	-0.919	2.29e-76	trans
TraesCS1B02G137100.1	1B	174985733	174990370	lncRNA.69836.1	4A	614425415	614425743	-0.906	1.3e-70	trans
TraesCS1B02G145600.1	1B	199662829	199666423	lncRNA.69836.1	4A	614425415	614425743	-0.913	2.26e-73	trans
TraesCS1B02G001600.1	1B	1419308	1422174	lncRNA.72170.1	4B	19099102	19099420	-0.911	9.32e-73	trans
TraesCS1B02G020300.1	1B	9546914	9551729	lncRNA.72170.1	4B	19099102	19099420	-0.902	3.7e-69	trans
TraesCS1B02G037700.1	1B	17792653	17795262	lncRNA.72170.1	4B	19099102	19099420	-0.903	2.03e-69	trans
TraesCS1B02G057800.1	1B	39847538	39853431	lncRNA.72170.1	4B	19099102	19099420	-0.919	1.9e-76	trans
TraesCS1B02G073800.1	1B	57615094	57619577	lncRNA.72170.1	4B	19099102	19099420	-0.906	1.01e-70	trans
TraesCS1B02G078600.1	1B	61523932	61528965	lncRNA.72170.1	4B	19099102	19099420	-0.911	1.67e-72	trans
TraesCS1B02G085500.1	1B	70191186	70193943	lncRNA.72170.1	4B	19099102	19099420	-0.9	2.55e-68	trans
TraesCS1B02G086500.1	1B	72696308	72697290	lncRNA.72170.1	4B	19099102	19099420	-0.909	1.01e-71	trans
TraesCS1B02G093700.1	1B	95231286	95237020	lncRNA.72170.1	4B	19099102	19099420	-0.903	2.77e-69	trans
TraesCS1B02G100800.1	1B	110604065	110607843	lncRNA.72170.1	4B	19099102	19099420	-0.902	4.42e-69	trans
TraesCS1B02G102700.1	1B	112748629	112753960	lncRNA.72170.1	4B	19099102	19099420	-0.907	3.95e-71	trans
TraesCS1B02G102800.1	1B	112864119	112866230	lncRNA.72170.1	4B	19099102	19099420	-0.901	8.03e-69	trans
TraesCS1B02G104800.1	1B	115748882	115750704	lncRNA.72170.1	4B	19099102	19099420	-0.93	4.26e-82	trans
TraesCS1B02G111300.1	1B	129175867	129177735	lncRNA.72170.1	4B	19099102	19099420	-0.92	7.16e-77	trans
TraesCS1B02G124800.1	1B	151461222	151466479	lncRNA.72170.1	4B	19099102	19099420	-0.924	1.24e-78	trans
TraesCS1B02G126200.1	1B	154157990	154161958	lncRNA.72170.1	4B	19099102	19099420	-0.912	2.91e-73	trans
TraesCS1B02G135400.1	1B	172378223	172381659	lncRNA.72170.1	4B	19099102	19099420	-0.905	2.37e-70	trans
TraesCS1B02G020300.1	1B	9546914	9551729	lncRNA.74488.1	4B	322511277	322511566	-0.905	2.45e-70	trans
TraesCS1B02G086500.1	1B	72696308	72697290	lncRNA.74488.1	4B	322511277	322511566	-0.901	8.46e-69	trans
TraesCS1B02G104800.1	1B	115748882	115750704	lncRNA.74488.1	4B	322511277	322511566	-0.924	1.6e-78	trans
TraesCS1B02G111300.1	1B	129175867	129177735	lncRNA.74488.1	4B	322511277	322511566	-0.905	4.89e-70	trans
TraesCS1A02G145700.1	1A	251936266	251937029	lncRNA.75212.1	4B	427025259	427026803	0.919	4.53e-76	trans
TraesCS1B02G104800.1	1B	115748882	115750704	lncRNA.78150.1	4D	23115375	23115611	-0.901	9.02e-69	trans
TraesCS1B02G124800.1	1B	151461222	151466479	lncRNA.78150.1	4D	23115375	23115611	-0.903	1.54e-69	trans
TraesCS1A02G150700.1	1A	258745399	258749091	lncRNA.80940.1	4D	401878133	401879547	0.906	1.3e-70	trans
TraesCS1A02G230800.1	1A	403610979	403611725	lncRNA.80940.1	4D	401878133	401879547	0.904	8.41e-70	trans
TraesCS1B02G037700.1	1B	17792653	17795262	lncRNA.82107.1	4D	497504310	497504603	-0.923	4.38e-78	trans
TraesCS1B02G057800.1	1B	39847538	39853431	lncRNA.82107.1	4D	497504310	497504603	-0.931	1.65e-82	trans
TraesCS1B02G085500.1	1B	70191186	70193943	lncRNA.82107.1	4D	497504310	497504603	-0.908	3.05e-71	trans
TraesCS1B02G086500.1	1B	72696308	72697290	lncRNA.82107.1	4D	497504310	497504603	-0.923	2.62e-78	trans
TraesCS1B02G089900.1	1B	90710074	90713901	lncRNA.82107.1	4D	497504310	497504603	-0.908	1.71e-71	trans
TraesCS1B02G093700.1	1B	95231286	95237020	lncRNA.82107.1	4D	497504310	497504603	-0.92	6.38e-77	trans
TraesCS1B02G094200.1	1B	95651459	95668065	lncRNA.82107.1	4D	497504310	497504603	-0.917	3.89e-75	trans
TraesCS1B02G100800.1	1B	110604065	110607843	lncRNA.82107.1	4D	497504310	497504603	-0.92	7.9e-77	trans
TraesCS1B02G108800.1	1B	120883891	120888770	lncRNA.82107.1	4D	497504310	497504603	-0.909	5.02e-72	trans
TraesCS1B02G111600.1	1B	129551660	129553416	lncRNA.82107.1	4D	497504310	497504603	-0.909	7.49e-72	trans
TraesCS1B02G113300.1	1B	132057489	132071581	lncRNA.82107.1	4D	497504310	497504603	-0.907	6.22e-71	trans
TraesCS1B02G126200.1	1B	154157990	154161958	lncRNA.82107.1	4D	497504310	497504603	-0.925	2.89e-79	trans
TraesCS1B02G134000.1	1B	169661789	169665926	lncRNA.82107.1	4D	497504310	497504603	-0.902	6.09e-69	trans
TraesCS1B02G135400.1	1B	172378223	172381659	lncRNA.82107.1	4D	497504310	497504603	-0.925	4.44e-79	trans
TraesCS1B02G137100.1	1B	174985733	174990370	lncRNA.82107.1	4D	497504310	497504603	-0.91	4.06e-72	trans
TraesCS1B02G145600.1	1B	199662829	199666423	lncRNA.82107.1	4D	497504310	497504603	-0.911	1.6e-72	trans
TraesCS1B02G124800.1	1B	151461222	151466479	lncRNA.83784.1	5A	139794447	139794930	-0.935	6.6e-85	trans
TraesCS1B02G100800.1	1B	110604065	110607843	lncRNA.89603.1	5A	699367489	699368046	-0.918	9.59e-76	trans
TraesCS1B02G001600.1	1B	1419308	1422174	lncRNA.90247.1	5B	33312648	33313008	-0.903	1.38e-69	trans
TraesCS1B02G037700.1	1B	17792653	17795262	lncRNA.90247.1	5B	33312648	33313008	-0.905	2.91e-70	trans
TraesCS1B02G102700.1	1B	112748629	112753960	lncRNA.90247.1	5B	33312648	33313008	-0.906	1.83e-70	trans
TraesCS1B02G104800.1	1B	115748882	115750704	lncRNA.90247.1	5B	33312648	33313008	-0.913	2.26e-73	trans
TraesCS1B02G111300.1	1B	129175867	129177735	lncRNA.90247.1	5B	33312648	33313008	-0.903	2.52e-69	trans
TraesCS1B02G124800.1	1B	151461222	151466479	lncRNA.90247.1	5B	33312648	33313008	-0.909	1.04e-71	trans
TraesCS1A02G317300.1	1A	508720828	508723614	lncRNA.92050.1	5B	254976449	254977511	0.915	2.33e-74	trans
TraesCS1B02G115100.1	1B	135244835	135248476	lncRNA.93619.1	5B	420324906	420325247	-0.9	2.02e-68	trans
TraesCS1B02G126200.1	1B	154157990	154161958	lncRNA.93619.1	5B	420324906	420325247	-0.929	4e-81	trans
TraesCS1B02G145600.1	1B	199662829	199666423	lncRNA.93619.1	5B	420324906	420325247	-0.923	1.74e-78	trans
TraesCS1B02G007900.1	1B	4340022	4343180	lncRNA.100455.1	5D	313126532	313126842	-0.915	1.57e-74	trans
TraesCS1B02G020300.1	1B	9546914	9551729	lncRNA.100455.1	5D	313126532	313126842	-0.932	2.89e-83	trans
TraesCS1B02G037700.1	1B	17792653	17795262	lncRNA.100455.1	5D	313126532	313126842	-0.906	1.97e-70	trans
TraesCS1B02G057900.1	1B	39853817	39854979	lncRNA.100455.1	5D	313126532	313126842	-0.903	3.05e-69	trans
TraesCS1B02G078600.1	1B	61523932	61528965	lncRNA.100455.1	5D	313126532	313126842	-0.938	1.66e-86	trans
TraesCS1B02G085500.1	1B	70191186	70193943	lncRNA.100455.1	5D	313126532	313126842	-0.915	2.72e-74	trans
TraesCS1B02G086500.1	1B	72696308	72697290	lncRNA.100455.1	5D	313126532	313126842	-0.929	1.49e-81	trans
TraesCS1B02G093700.1	1B	95231286	95237020	lncRNA.100455.1	5D	313126532	313126842	-0.927	1.88e-80	trans
TraesCS1B02G094200.1	1B	95651459	95668065	lncRNA.100455.1	5D	313126532	313126842	-0.92	9.23e-77	trans
TraesCS1B02G095700.2	1B	99595395	99599830	lncRNA.100455.1	5D	313126532	313126842	-0.9	1.92e-68	trans
TraesCS1B02G098100.1	1B	104766482	104767948	lncRNA.100455.1	5D	313126532	313126842	-0.904	1.05e-69	trans
TraesCS1B02G104800.1	1B	115748882	115750704	lncRNA.100455.1	5D	313126532	313126842	-0.954	2.6e-98	trans
TraesCS1B02G108800.1	1B	120883891	120888770	lncRNA.100455.1	5D	313126532	313126842	-0.902	3.87e-69	trans
TraesCS1B02G111300.1	1B	129175867	129177735	lncRNA.100455.1	5D	313126532	313126842	-0.934	2.38e-84	trans
TraesCS1B02G111600.1	1B	129551660	129553416	lncRNA.100455.1	5D	313126532	313126842	-0.915	1.41e-74	trans
TraesCS1B02G113300.1	1B	132057489	132071581	lncRNA.100455.1	5D	313126532	313126842	-0.908	1.5e-71	trans
TraesCS1B02G122300.1	1B	146790829	146797873	lncRNA.100455.1	5D	313126532	313126842	-0.902	6.37e-69	trans
TraesCS1B02G126200.1	1B	154157990	154161958	lncRNA.100455.1	5D	313126532	313126842	-0.935	1.7e-84	trans
TraesCS1B02G126100.1	1B	154153640	154157714	lncRNA.100455.1	5D	313126532	313126842	-0.903	3.05e-69	trans
TraesCS1B02G134000.1	1B	169661789	169665926	lncRNA.100455.1	5D	313126532	313126842	-0.905	5.11e-70	trans
TraesCS1B02G135400.1	1B	172378223	172381659	lncRNA.100455.1	5D	313126532	313126842	-0.935	7.02e-85	trans
TraesCS1B02G137100.1	1B	174985733	174990370	lncRNA.100455.1	5D	313126532	313126842	-0.912	3.38e-73	trans
TraesCS1B02G145600.1	1B	199662829	199666423	lncRNA.100455.1	5D	313126532	313126842	-0.918	6.99e-76	trans
TraesCS1B02G028700.1	1B	13965202	13970031	lncRNA.101537.1	5D	399818420	399818926	0.914	8.01e-74	trans
TraesCS1B02G037700.1	1B	17792653	17795262	lncRNA.107032.1	6A	264738127	264738779	-0.91	2.22e-72	trans
TraesCS1B02G093700.1	1B	95231286	95237020	lncRNA.107032.1	6A	264738127	264738779	-0.901	1.59e-68	trans
TraesCS1B02G111300.1	1B	129175867	129177735	lncRNA.107032.1	6A	264738127	264738779	-0.907	7.55e-71	trans
TraesCS1A02G145700.1	1A	251936266	251937029	lncRNA.108839.1	6A	540844448	540845773	0.906	1.66e-70	trans
TraesCS1B02G057800.1	1B	39847538	39853431	lncRNA.110124.1	6A	615377837	615378267	-0.908	2.19e-71	trans
TraesCS1B02G086500.1	1B	72696308	72697290	lncRNA.110124.1	6A	615377837	615378267	-0.905	2.78e-70	trans
TraesCS1B02G102800.1	1B	112864119	112866230	lncRNA.110124.1	6A	615377837	615378267	-0.909	9.71e-72	trans
TraesCS1B02G135400.1	1B	172378223	172381659	lncRNA.110124.1	6A	615377837	615378267	-0.911	1.71e-72	trans
TraesCS1B02G001600.1	1B	1419308	1422174	lncRNA.114277.1	6B	466654425	466654697	-0.93	7.18e-82	trans
TraesCS1B02G020300.1	1B	9546914	9551729	lncRNA.114277.1	6B	466654425	466654697	-0.907	5.36e-71	trans
TraesCS1B02G037700.1	1B	17792653	17795262	lncRNA.114277.1	6B	466654425	466654697	-0.923	2.13e-78	trans
TraesCS1B02G057800.1	1B	39847538	39853431	lncRNA.114277.1	6B	466654425	466654697	-0.93	9.31e-82	trans
TraesCS1B02G086500.1	1B	72696308	72697290	lncRNA.114277.1	6B	466654425	466654697	-0.925	2e-79	trans
TraesCS1B02G089900.1	1B	90710074	90713901	lncRNA.114277.1	6B	466654425	466654697	-0.904	7.04e-70	trans
TraesCS1B02G093700.1	1B	95231286	95237020	lncRNA.114277.1	6B	466654425	466654697	-0.914	4.21e-74	trans
TraesCS1B02G094200.1	1B	95651459	95668065	lncRNA.114277.1	6B	466654425	466654697	-0.907	3.56e-71	trans
TraesCS1B02G095700.2	1B	99595395	99599830	lncRNA.114277.1	6B	466654425	466654697	-0.925	3.27e-79	trans
TraesCS1B02G104800.1	1B	115748882	115750704	lncRNA.114277.1	6B	466654425	466654697	-0.946	1.15e-91	trans
TraesCS1B02G111300.1	1B	129175867	129177735	lncRNA.114277.1	6B	466654425	466654697	-0.925	2.4e-79	trans
TraesCS1B02G124800.1	1B	151461222	151466479	lncRNA.114277.1	6B	466654425	466654697	-0.926	9.58e-80	trans
TraesCS1B02G126200.1	1B	154157990	154161958	lncRNA.114277.1	6B	466654425	466654697	-0.919	4.37e-76	trans
TraesCS1B02G137100.1	1B	174985733	174990370	lncRNA.114277.1	6B	466654425	466654697	-0.909	4.71e-72	trans
TraesCS1B02G145600.1	1B	199662829	199666423	lncRNA.114277.1	6B	466654425	466654697	-0.911	1.34e-72	trans
TraesCS1A02G145700.1	1A	251936266	251937029	lncRNA.118168.1	6D	54669132	54670479	0.93	4.96e-82	trans
TraesCS1A02G150700.1	1A	258745399	258749091	lncRNA.118168.1	6D	54669132	54670479	0.955	4.09e-99	trans
TraesCS1A02G150700.1	1A	258745399	258749091	lncRNA.126162.1	7A	363778867	363779910	0.909	1.01e-71	trans
TraesCS1B02G086500.1	1B	72696308	72697290	lncRNA.126240.1	7A	381207746	381208695	-0.911	7.98e-73	trans
TraesCS1A02G145700.1	1A	251936266	251937029	lncRNA.127690.1	7A	565802861	565806707	0.914	3.76e-74	trans
TraesCS1A02G230800.1	1A	403610979	403611725	lncRNA.127690.1	7A	565802861	565806707	0.96	2.69e-103	trans
TraesCS1B02G297300.1	1B	517158517	517160849	lncRNA.127690.1	7A	565802861	565806707	0.9	2.36e-68	trans
TraesCS1B02G037700.1	1B	17792653	17795262	lncRNA.139747.1	7D	182490705	182491552	-0.911	7.11e-73	trans
TraesCS1B02G057800.1	1B	39847538	39853431	lncRNA.139747.1	7D	182490705	182491552	-0.909	7.26e-72	trans
TraesCS1B02G073800.1	1B	57615094	57619577	lncRNA.139747.1	7D	182490705	182491552	-0.914	5.12e-74	trans
TraesCS1B02G086500.1	1B	72696308	72697290	lncRNA.139747.1	7D	182490705	182491552	-0.91	2.7e-72	trans
TraesCS1B02G111300.1	1B	129175867	129177735	lncRNA.139747.1	7D	182490705	182491552	-0.927	1.59e-80	trans
TraesCS1B02G100800.1	1B	110604065	110607843	lncRNA.142036.1	7D	493949011	493949611	-0.924	1.03e-78	trans
TraesCS1B02G104800.1	1B	115748882	115750704	lncRNA.142036.1	7D	493949011	493949611	-0.91	4.55e-72	trans
TraesCS1B02G111300.1	1B	129175867	129177735	lncRNA.142036.1	7D	493949011	493949611	-0.903	1.87e-69	trans
TraesCS1B02G057900.1	1B	39853817	39854979	lncRNA.144277.1	Un	5243860	5245216	0.924	1.08e-78	trans
TraesCS1B02G086500.1	1B	72696308	72697290	lncRNA.144277.1	Un	5243860	5245216	0.959	2.72e-102	trans
TraesCS1B02G100800.1	1B	110604065	110607843	lncRNA.144277.1	Un	5243860	5245216	0.959	2.37e-102	trans
TraesCS1B02G126100.1	1B	154153640	154157714	lncRNA.144277.1	Un	5243860	5245216	0.912	2.5e-73	trans
TraesCS1B02G134000.1	1B	169661789	169665926	lncRNA.144277.1	Un	5243860	5245216	0.91	1.89e-72	trans
TraesCS1B02G136000.1	1B	173301719	173304167	lncRNA.144277.1	Un	5243860	5245216	0.905	2.71e-70	trans
TraesCS1B02G137100.1	1B	174985733	174990370	lncRNA.144277.1	Un	5243860	5245216	0.949	3.34e-94	trans
TraesCS1B02G085500.1	1B	70191186	70193943	lncRNA.145005.1	Un	56632273	56632633	-0.903	1.44e-69	trans
TraesCS1B02G124800.1	1B	151461222	151466479	lncRNA.145005.1	Un	56632273	56632633	-0.905	2.86e-70	trans
TraesCS1B02G444900.1	1B	665130695	665131411	lncRNA.198.1	1A	7331882	7332997	0.901	1.71e-68	trans
TraesCS1D02G028200.1	1D	11175841	11182532	lncRNA.676.1	1A	33822322	33822582	0.903	1.32e-69	trans
TraesCS2A02G112300.1	2A	63359372	63363612	lncRNA.3844.1	1A	416552430	416552685	0.901	8.02e-69	trans
TraesCS1D02G028200.1	1D	11175841	11182532	lncRNA.4971.1	1A	513423855	513424146	0.921	2.05e-77	trans
TraesCS1D02G144300.1	1D	199671726	199673397	lncRNA.5752.1	1A	554599496	554602726	0.911	6.93e-73	trans
TraesCS1D02G231400.1	1D	319641965	319642637	lncRNA.5752.1	1A	554599496	554602726	0.942	3.73e-89	trans
TraesCS1D02G028200.1	1D	11175841	11182532	lncRNA.7316.1	1B	50400763	50400965	0.929	3.27e-81	trans
TraesCS1D02G028200.1	1D	11175841	11182532	lncRNA.7729.1	1B	90921674	90921977	0.921	3.45e-77	trans
TraesCS1D02G028200.1	1D	11175841	11182532	lncRNA.7743.1	1B	92327842	92328203	0.933	7.71e-84	trans
TraesCS1B02G357700.1	1B	587519958	587524859	lncRNA.12046.1	1B	587515485	587516238	-0.952	1.39e-96	cis
TraesCS1D02G045400.1	1D	24779031	24786455	lncRNA.14067.3	1D	24779037	24786538	-0.963	1.29e-106	cis
TraesCS1D02G072500.1	1D	52737109	52738149	lncRNA.14463.2	1D	52737213	52738120	-0.928	6.28e-81	cis
TraesCS1D02G231400.1	1D	319641965	319642637	lncRNA.14902.1	1D	93105829	93107427	0.929	1.71e-81	trans
TraesCS1D02G187400.1	1D	258583319	258588351	lncRNA.16165.4	1D	258583459	258588351	-0.932	2.81e-83	cis
TraesCS1D02G249100.1	1D	342068657	342071563	lncRNA.16891.10	1D	342068778	342071621	-0.902	7.15e-69	cis
TraesCS1D02G028200.1	1D	11175841	11182532	lncRNA.17536.1	1D	401389884	401390166	0.928	1.12e-80	trans
TraesCS1D02G322300.1	1D	415393295	415396461	lncRNA.17764.1	1D	415393283	415396329	-0.988	9.55e-153	cis
TraesCS1D02G403400.1	1D	467923912	467928837	lncRNA.18653.1	1D	467923908	467928795	-0.983	6.82e-137	cis
TraesCS1D02G446400.1	1D	488971121	488977535	lncRNA.19145.1	1D	488961896	488964878	0.931	1.67e-82	cis
TraesCS1D02G231400.1	1D	319641965	319642637	lncRNA.20013.1	2A	38359424	38360480	0.924	1.1e-78	trans
TraesCS2A02G097600.1	2A	51513767	51517380	lncRNA.20198.3	2A	51513790	51517370	-0.971	1.53e-116	cis
TraesCS2A02G127300.1	2A	75287634	75292250	lncRNA.20569.3	2A	75287696	75292250	-0.935	7.5e-85	cis
TraesCS2A02G169100.1	2A	123547947	123552707	lncRNA.21128.1	2A	123547926	123552719	-0.969	9.94e-114	cis
TraesCS2A02G175200.1	2A	133684370	133688246	lncRNA.21228.1	2A	133859309	133860076	0.908	2.23e-71	trans
TraesCS2A02G181100.1	2A	140357999	140360971	lncRNA.21228.1	2A	133859309	133860076	0.906	9.42e-71	trans
TraesCS2A02G185900.1	2A	147473812	147478492	lncRNA.21351.2	2A	147473832	147478569	-0.97	1.34e-115	cis
TraesCS2A02G226000.1	2A	233198968	233207873	lncRNA.22042.2	2A	233200019	233207999	-0.955	2.29e-99	cis
TraesCS2A02G243200.1	2A	341625205	341628292	lncRNA.22560.1	2A	341625084	341628462	-0.991	5.48e-163	cis
TraesCS2A02G254200.1	2A	387085861	387089029	lncRNA.22862.1	2A	387085571	387089029	-0.966	1.47e-109	cis
TraesCS1D02G144300.1	1D	199671726	199673397	lncRNA.40480.1	2D	487937622	487939144	0.923	3.38e-78	trans
TraesCS1D02G230700.1	1D	318738528	318739481	lncRNA.40480.1	2D	487937622	487939144	0.94	5.37e-88	trans
TraesCS1D02G231400.1	1D	319641965	319642637	lncRNA.40480.1	2D	487937622	487939144	0.916	1.02e-74	trans
TraesCS2A02G092800.1	2A	46113499	46115660	lncRNA.40480.1	2D	487937622	487939144	0.973	8.42e-120	trans
TraesCS1D02G433900.1	1D	483142065	483144469	lncRNA.46326.1	3A	442751327	442752900	0.908	1.74e-71	trans
TraesCS1D02G231400.1	1D	319641965	319642637	lncRNA.47353.1	3A	552261200	552263693	0.904	1.27e-69	trans
TraesCS1B02G444900.1	1B	665130695	665131411	lncRNA.56606.1	3B	696326138	696328241	0.902	6.55e-69	trans
TraesCS1D02G422300.1	1D	477759384	477760096	lncRNA.56606.1	3B	696326138	696328241	0.901	1.16e-68	trans
TraesCS1D02G231400.1	1D	319641965	319642637	lncRNA.62651.1	3D	452104112	452105669	0.955	3.34e-99	trans
TraesCS1B02G446100.1	1B	666243269	666247479	lncRNA.69116.1	4A	575711248	575714059	0.902	4.83e-69	trans
TraesCS1B02G444900.1	1B	665130695	665131411	lncRNA.69431.1	4A	594349005	594352084	0.904	1.03e-69	trans
TraesCS1D02G422300.1	1D	477759384	477760096	lncRNA.69431.1	4A	594349005	594352084	0.901	9.68e-69	trans
TraesCS1D02G230700.1	1D	318738528	318739481	lncRNA.73233.1	4B	112344638	112346219	0.902	6.83e-69	trans
TraesCS1D02G028200.1	1D	11175841	11182532	lncRNA.74488.1	4B	322511277	322511566	0.925	1.76e-79	trans
TraesCS1D02G422300.1	1D	477759384	477760096	lncRNA.77685.1	4B	672344145	672345413	0.902	4.33e-69	trans
TraesCS1B02G444900.1	1B	665130695	665131411	lncRNA.77686.1	4B	672447266	672448621	0.926	1.22e-79	trans
TraesCS1D02G422300.1	1D	477759384	477760096	lncRNA.77686.1	4B	672447266	672448621	0.922	8.42e-78	trans
TraesCS1D02G230700.1	1D	318738528	318739481	lncRNA.80760.1	4D	380243154	380243991	0.92	7.47e-77	trans
TraesCS1D02G231400.1	1D	319641965	319642637	lncRNA.80760.1	4D	380243154	380243991	0.905	4.53e-70	trans
TraesCS1B02G444900.1	1B	665130695	665131411	lncRNA.86165.1	5A	468937019	468937868	0.914	3.85e-74	trans
TraesCS1D02G422300.1	1D	477759384	477760096	lncRNA.86165.1	5A	468937019	468937868	0.917	3.25e-75	trans
TraesCS1D02G144300.1	1D	199671726	199673397	lncRNA.86613.1	5A	495841399	495845665	0.905	2.87e-70	trans
TraesCS1D02G230700.1	1D	318738528	318739481	lncRNA.92050.1	5B	254976449	254977511	0.95	5.48e-95	trans
TraesCS1D02G231400.1	1D	319641965	319642637	lncRNA.92050.1	5B	254976449	254977511	0.917	1.71e-75	trans
TraesCS1B02G444900.1	1B	665130695	665131411	lncRNA.93776.1	5B	434059352	434060256	0.955	2.42e-99	trans
TraesCS1D02G422300.1	1D	477759384	477760096	lncRNA.93776.1	5B	434059352	434060256	0.957	6.93e-101	trans
TraesCS1D02G231400.1	1D	319641965	319642637	lncRNA.99596.1	5D	223014324	223015364	0.952	1.54e-96	trans
TraesCS1D02G230700.1	1D	318738528	318739481	lncRNA.99771.1	5D	243260918	243261859	0.903	1.33e-69	trans
TraesCS1B02G444900.1	1B	665130695	665131411	lncRNA.101023.1	5D	366914055	366915113	0.93	7.21e-82	trans
TraesCS1D02G422300.1	1D	477759384	477760096	lncRNA.101023.1	5D	366914055	366915113	0.93	6.98e-82	trans
TraesCS1B02G444900.1	1B	665130695	665131411	lncRNA.109740.1	6A	599072842	599073467	0.902	4.16e-69	trans
TraesCS1D02G231400.1	1D	319641965	319642637	lncRNA.110439.1	6B	17107655	17109042	0.924	1.09e-78	trans
TraesCS1D02G231400.1	1D	319641965	319642637	lncRNA.120772.1	6D	377826231	377827643	0.941	1.04e-88	trans
TraesCS1D02G099300.1	1D	86516156	86516495	lncRNA.121781.1	6D	452591113	452593422	0.946	7.88e-92	trans
TraesCS1B02G444900.1	1B	665130695	665131411	lncRNA.123100.1	7A	42996433	42997426	0.958	2.43e-101	trans
TraesCS1D02G144300.1	1D	199671726	199673397	lncRNA.127690.1	7A	565802861	565806707	0.929	2.32e-81	trans
TraesCS1D02G230700.1	1D	318738528	318739481	lncRNA.127690.1	7A	565802861	565806707	0.931	1.2e-82	trans
TraesCS1D02G231400.1	1D	319641965	319642637	lncRNA.127690.1	7A	565802861	565806707	0.927	4.72e-80	trans
TraesCS1B02G459300.1	1B	673173244	673175613	lncRNA.134632.1	7B	544446020	544447636	0.901	1.14e-68	trans
TraesCS1D02G028200.1	1D	11175841	11182532	lncRNA.142036.1	7D	493949011	493949611	0.916	4.16e-75	trans
TraesCS1D02G231400.1	1D	319641965	319642637	lncRNA.143412.1	7D	596369323	596370556	0.938	7.36e-87	trans
TraesCS1B02G444900.1	1B	665130695	665131411	lncRNA.145574.1	Un	99845916	99847354	0.942	3.41e-89	trans
TraesCS1D02G422300.1	1D	477759384	477760096	lncRNA.145574.1	Un	99845916	99847354	0.934	2.79e-84	trans
TraesCS2B02G062000.1	2B	29556274	29556647	lncRNA.1304.1	1A	90173265	90175160	0.922	1.55e-77	trans
TraesCS2A02G413400.1	2A	670665337	670666422	lncRNA.5752.1	1A	554599496	554602726	0.912	2.52e-73	trans
TraesCS2B02G062000.1	2B	29556274	29556647	lncRNA.5752.1	1A	554599496	554602726	0.935	8.54e-85	trans
TraesCS2B02G476800.1	2B	673711400	673712454	lncRNA.5752.1	1A	554599496	554602726	0.95	9.92e-95	trans
TraesCS2B02G062000.1	2B	29556274	29556647	lncRNA.14018.1	1D	21321676	21322643	0.912	4.28e-73	trans
TraesCS2B02G062000.1	2B	29556274	29556647	lncRNA.14902.1	1D	93105829	93107427	0.911	8.97e-73	trans
TraesCS2A02G406300.1	2A	661940034	661946037	lncRNA.20013.1	2A	38359424	38360480	0.928	8.99e-81	trans
TraesCS2B02G062000.1	2B	29556274	29556647	lncRNA.20013.1	2A	38359424	38360480	0.92	1.04e-76	trans
TraesCS2B02G476800.1	2B	673711400	673712454	lncRNA.20013.1	2A	38359424	38360480	0.912	2.46e-73	trans
TraesCS2B02G062000.1	2B	29556274	29556647	lncRNA.21988.1	2A	224057874	224059597	0.91	2.54e-72	trans
TraesCS2A02G336000.1	2A	569997598	570002817	lncRNA.24271.1	2A	569997493	570002979	-0.92	5.76e-77	cis
TraesCS2A02G357700.2	2A	602128452	602136048	lncRNA.24585.1	2A	602128423	602136059	-0.98	1.93e-130	cis
TraesCS2A02G374600.1	2A	617638957	617642584	lncRNA.24816.1	2A	617638956	617642426	-0.955	9.42e-99	cis
TraesCS2B02G085900.1	2B	47743847	47747412	lncRNA.28173.1	2B	49295881	49298661	0.91	2.28e-72	trans
TraesCS2B02G085100.1	2B	47519246	47522393	lncRNA.28173.1	2B	49295881	49298661	0.939	3.99e-87	trans
TraesCS2B02G216900.1	2B	203902728	203905413	lncRNA.29942.1	2B	203748753	203748993	0.939	3.22e-87	trans
TraesCS2B02G217100.1	2B	204916027	204918679	lncRNA.29942.1	2B	203748753	203748993	0.944	2.8e-90	trans
TraesCS2B02G268000.1	2B	361284425	361288908	lncRNA.30945.2	2B	361284438	361288903	-0.963	2.11e-106	cis
TraesCS2B02G304700.1	2B	434007921	434014028	lncRNA.31536.2	2B	434009471	434014469	-0.952	2.54e-96	cis
TraesCS2B02G339200.2	2B	484605075	484610530	lncRNA.32026.1	2B	484604691	484610530	-0.988	3.95e-152	cis
TraesCS2B02G370300.1	2B	527883268	527889204	lncRNA.32432.1	2B	527883249	527889181	-0.952	6.33e-97	cis
TraesCS2B02G375100.1	2B	536639051	536640984	lncRNA.32507.1	2B	536638605	536640984	-0.942	7.14e-89	cis
TraesCS2B02G411100.1	2B	584719369	584723308	lncRNA.32963.1	2B	584718724	584723750	-0.973	1.48e-118	cis
TraesCS2A02G519300.1	2A	742579991	742582751	lncRNA.40480.1	2D	487937622	487939144	0.901	1.48e-68	trans
TraesCS2B02G476800.1	2B	673711400	673712454	lncRNA.47353.1	3A	552261200	552263693	0.907	6.44e-71	trans
TraesCS2B02G062000.1	2B	29556274	29556647	lncRNA.54933.1	3B	529137758	529139050	0.907	7.78e-71	trans
TraesCS2B02G062000.1	2B	29556274	29556647	lncRNA.55836.1	3B	621530475	621532563	0.911	1.05e-72	trans
TraesCS2A02G406300.1	2A	661940034	661946037	lncRNA.62446.1	3D	433609523	433610715	0.902	4.12e-69	trans
TraesCS2B02G062000.1	2B	29556274	29556647	lncRNA.62651.1	3D	452104112	452105669	0.936	1.26e-85	trans
TraesCS2B02G062000.1	2B	29556274	29556647	lncRNA.80760.1	4D	380243154	380243991	0.907	3.44e-71	trans
TraesCS2B02G107500.1	2B	68422363	68424534	lncRNA.80760.1	4D	380243154	380243991	0.921	2.41e-77	trans
TraesCS2B02G107500.1	2B	68422363	68424534	lncRNA.80940.1	4D	401878133	401879547	0.915	2.12e-74	trans
TraesCS2B02G062000.1	2B	29556274	29556647	lncRNA.92050.1	5B	254976449	254977511	0.916	7.51e-75	trans
TraesCS2B02G062000.1	2B	29556274	29556647	lncRNA.99596.1	5D	223014324	223015364	0.951	1.04e-95	trans
TraesCS2A02G406300.1	2A	661940034	661946037	lncRNA.99771.1	5D	243260918	243261859	0.924	1.61e-78	trans
TraesCS2B02G062000.1	2B	29556274	29556647	lncRNA.110439.1	6B	17107655	17109042	0.906	1.06e-70	trans
TraesCS2B02G305200.1	2B	435157526	435158424	lncRNA.114905.1	6B	539255409	539256355	0.906	1.42e-70	trans
TraesCS2A02G406300.1	2A	661940034	661946037	lncRNA.118168.1	6D	54669132	54670479	0.902	6.87e-69	trans
TraesCS2A02G406300.1	2A	661940034	661946037	lncRNA.119795.1	6D	260055638	260056620	0.906	2.02e-70	trans
TraesCS2B02G062000.1	2B	29556274	29556647	lncRNA.120772.1	6D	377826231	377827643	0.915	1.56e-74	trans
TraesCS2A02G518500.1	2A	742133803	742134831	lncRNA.127690.1	7A	565802861	565806707	0.921	2.11e-77	trans
TraesCS2B02G062000.1	2B	29556274	29556647	lncRNA.127690.1	7A	565802861	565806707	0.902	3.37e-69	trans
TraesCS2B02G288200.2	2B	397919629	397920795	lncRNA.127690.1	7A	565802861	565806707	0.923	3e-78	trans
TraesCS2B02G476800.1	2B	673711400	673712454	lncRNA.127690.1	7A	565802861	565806707	0.943	1.58e-89	trans
TraesCS2B02G305200.1	2B	435157526	435158424	lncRNA.127908.1	7A	585325556	585326634	0.932	3.7e-83	trans
TraesCS2B02G062000.1	2B	29556274	29556647	lncRNA.143412.1	7D	596369323	596370556	0.933	1.48e-83	trans
TraesCS2B02G476800.1	2B	673711400	673712454	lncRNA.143412.1	7D	596369323	596370556	0.962	1.16e-105	trans
TraesCS3A02G067000.1	3A	40189645	40190011	lncRNA.10956.1	1B	488658627	488660264	0.935	1.34e-84	trans
TraesCS2D02G047800.1	2D	17499514	17499899	lncRNA.14018.1	1D	21321676	21322643	0.918	9.07e-76	trans
TraesCS2D02G047800.1	2D	17499514	17499899	lncRNA.14902.1	1D	93105829	93107427	0.906	1.54e-70	trans
TraesCS2D02G047800.1	2D	17499514	17499899	lncRNA.15163.1	1D	121316549	121318223	0.951	4.25e-96	trans
TraesCS2D02G342500.1	2D	437947293	437951806	lncRNA.20013.1	2A	38359424	38360480	0.909	9.2e-72	trans
TraesCS2D02G504200.1	2D	598733638	598735164	lncRNA.26350.1	2A	733579683	733584188	0.913	1.39e-73	trans
TraesCS2D02G342500.1	2D	437947293	437951806	lncRNA.28655.1	2B	88924540	88925523	0.91	4.26e-72	trans
TraesCS2D02G504200.1	2D	598733638	598735164	lncRNA.28717.1	2B	94863541	94864062	0.912	2.86e-73	trans
TraesCS2B02G549400.1	2B	745698984	745704041	lncRNA.34740.1	2B	745698964	745703878	-0.969	3.55e-114	cis
TraesCS2D02G110100.1	2D	61022709	61024965	lncRNA.36694.1	2D	61022557	61025006	-0.988	4.85e-151	cis
TraesCS2D02G127500.1	2D	74128872	74131767	lncRNA.36889.2	2D	74128876	74131857	-0.919	2.15e-76	cis
TraesCS2D02G162000.1	2D	106628819	106632519	lncRNA.37330.2	2D	106628497	106632519	-0.927	2.57e-80	cis
TraesCS2D02G179100.1	2D	122702842	122706152	lncRNA.37538.1	2D	122702817	122706147	-0.975	1.62e-121	cis
TraesCS2D02G280000.1	2D	351969528	351975693	lncRNA.39134.2	2D	351969551	351975823	-0.941	9.76e-89	cis
TraesCS2D02G292600.1	2D	375145713	375147678	lncRNA.39311.1	2D	375145333	375147679	-0.957	8.36e-101	cis
TraesCS2D02G358900.1	2D	460776183	460778953	lncRNA.40480.1	2D	487937622	487939144	0.902	3.96e-69	trans
TraesCS3A02G135400.1	3A	112950898	112955522	lncRNA.40480.1	2D	487937622	487939144	0.901	1.19e-68	trans
TraesCS2D02G386200.1	2D	491377370	491382371	lncRNA.40511.1	2D	491377360	491382327	-0.964	4.46e-108	cis
TraesCS2D02G443400.1	2D	554425948	554429796	lncRNA.41173.1	2D	554425815	554430058	-0.933	8.15e-84	cis
TraesCS2D02G466600.1	2D	572062511	572071621	lncRNA.41433.1	2D	571962410	571966737	0.901	1.14e-68	cis
TraesCS2D02G466400.1	2D	572029798	572033504	lncRNA.41433.1	2D	571962410	571966737	0.9	2.51e-68	cis
TraesCS2D02G469300.1	2D	574383758	574387354	lncRNA.41475.1	2D	574383691	574387451	-0.917	1.64e-75	cis
TraesCS2D02G482600.1	2D	584836022	584837490	lncRNA.41764.1	2D	593355442	593358357	0.903	1.89e-69	trans
TraesCS2D02G497500.1	2D	593355452	593358353	lncRNA.41764.1	2D	593355442	593358357	-0.932	3.91e-83	cis
TraesCS3A02G017500.1	3A	11076806	11078970	lncRNA.43057.1	3A	11173390	11173801	-0.955	5.32e-99	cis
TraesCS2D02G097400.1	2D	49871933	49874282	lncRNA.46916.1	3A	507119913	507121097	0.905	4.2e-70	trans
TraesCS2B02G546900.1	2B	743729986	743731650	lncRNA.47353.1	3A	552261200	552263693	0.903	2.71e-69	trans
TraesCS2D02G504200.1	2D	598733638	598735164	lncRNA.57141.1	3B	741677559	741678309	0.928	1.27e-80	trans
TraesCS2D02G286700.1	2D	366499437	366500258	lncRNA.77694.1	4B	673170920	673172090	0.901	1.73e-68	trans
TraesCS2D02G361900.1	2D	467240638	467245912	lncRNA.82738.1	5A	26782898	26787225	0.901	1.05e-68	trans
TraesCS3A02G067000.1	3A	40189645	40190011	lncRNA.82738.1	5A	26782898	26787225	0.9	2.28e-68	trans
TraesCS2D02G342500.1	2D	437947293	437951806	lncRNA.99596.1	5D	223014324	223015364	0.92	5.33e-77	trans
TraesCS2D02G582400.1	2D	643229887	643232845	lncRNA.118168.1	6D	54669132	54670479	0.901	1.21e-68	trans
TraesCS2D02G504200.1	2D	598733638	598735164	lncRNA.132594.1	7B	272725919	272726128	0.918	1.15e-75	trans
TraesCS2D02G047800.1	2D	17499514	17499899	lncRNA.134632.1	7B	544446020	544447636	0.919	3.05e-76	trans
TraesCS2D02G047800.1	2D	17499514	17499899	lncRNA.143412.1	7D	596369323	596370556	0.924	5.96e-79	trans
TraesCS3A02G270400.2	3A	497649340	497652093	lncRNA.5752.1	1A	554599496	554602726	0.967	1.57e-111	trans
TraesCS3B02G255100.1	3B	411451986	411452948	lncRNA.20013.1	2A	38359424	38360480	0.921	3.82e-77	trans
TraesCS3B02G330500.1	3B	534535637	534537390	lncRNA.20013.1	2A	38359424	38360480	0.942	5.3e-89	trans
TraesCS3B02G382100.1	3B	602302204	602305152	lncRNA.20013.1	2A	38359424	38360480	0.909	4.72e-72	trans
TraesCS3A02G349500.1	3A	598548699	598551792	lncRNA.22019.1	2A	228152284	228153353	0.913	2.05e-73	trans
TraesCS3A02G186000.1	3A	219725917	219727700	lncRNA.40480.1	2D	487937622	487939144	0.906	8.84e-71	trans
TraesCS3A02G349300.1	3A	597931315	597931661	lncRNA.40480.1	2D	487937622	487939144	0.909	8.31e-72	trans
TraesCS3A02G349500.1	3A	598548699	598551792	lncRNA.40480.1	2D	487937622	487939144	0.959	1.38e-102	trans
TraesCS3B02G215600.1	3B	256728509	256730515	lncRNA.40480.1	2D	487937622	487939144	0.957	1.76e-100	trans
TraesCS3B02G255100.1	3B	411451986	411452948	lncRNA.40480.1	2D	487937622	487939144	0.936	3.89e-85	trans
TraesCS3B02G372100.1	3B	584811263	584814515	lncRNA.40480.1	2D	487937622	487939144	0.93	1.04e-81	trans
TraesCS3B02G382100.1	3B	602302204	602305152	lncRNA.40480.1	2D	487937622	487939144	0.949	3.37e-94	trans
TraesCS3B02G085300.1	3B	53812726	53815464	lncRNA.41366.1	2D	567959918	567960872	0.942	2.63e-89	trans
TraesCS3B02G255100.1	3B	411451986	411452948	lncRNA.46326.1	3A	442751327	442752900	0.906	1.51e-70	trans
TraesCS3A02G250900.2	3A	469834885	469842248	lncRNA.46540.1	3A	469834868	469842225	-0.972	6.21e-118	cis
TraesCS3A02G274100.1	3A	502841059	502843172	lncRNA.46873.1	3A	502840720	502843172	-0.966	1.22e-109	cis
TraesCS3A02G282800.2	3A	511074224	511079007	lncRNA.46973.1	3A	511074219	511078956	-0.981	7.67e-133	cis
TraesCS3A02G296100.1	3A	530435331	530437293	lncRNA.47154.1	3A	530435183	530437295	-0.971	6.27e-117	cis
TraesCS3A02G297700.1	3A	532447933	532451430	lncRNA.47173.1	3A	532446397	532451430	-0.98	1.18e-130	cis
TraesCS3A02G382000.1	3A	632028829	632030778	lncRNA.48274.2	3A	632028525	632030767	-0.948	3.22e-93	cis
TraesCS3A02G422600.1	3A	663574417	663576507	lncRNA.48766.2	3A	663574864	663576507	-0.997	8.93e-203	cis
TraesCS3A02G427900.1	3A	671629492	671632785	lncRNA.48848.1	3A	671629482	671632749	-0.98	6.8e-131	cis
TraesCS3A02G443500.1	3A	684883928	684887693	lncRNA.49027.2	3A	684883846	684887701	-0.917	1.94e-75	cis
TraesCS3A02G505200.1	3A	727071777	727074292	lncRNA.49730.1	3A	727071765	727074269	-0.977	1.88e-125	cis
TraesCS3A02G516500.1	3A	734003472	734004327	lncRNA.49855.1	3A	734012181	734014473	0.913	1.14e-73	cis
TraesCS3B02G067500.1	3B	40163776	40164991	lncRNA.50842.1	3B	40139431	40141564	0.957	8.91e-101	cis
TraesCS3B02G086100.1	3B	54612251	54614197	lncRNA.51086.1	3B	54611744	54614275	-0.931	2.09e-82	cis
TraesCS3B02G219800.1	3B	265847388	265855464	lncRNA.53060.3	3B	265847642	265855802	-0.955	2.34e-99	cis
TraesCS3B02G254600.1	3B	410588178	410591300	lncRNA.53866.1	3B	410588175	410591325	-0.973	1.02e-118	cis
TraesCS3B02G268400.1	3B	431585338	431589635	lncRNA.54084.1	3B	431585294	431589926	-0.957	2.89e-101	cis
TraesCS3B02G286300.2	3B	457975854	457980486	lncRNA.54322.1	3B	457975851	457980465	-0.972	5.57e-118	cis
TraesCS3B02G296700.1	3B	475993076	475996326	lncRNA.54477.2	3B	475993101	475996326	-0.968	1.47e-112	cis
TraesCS3B02G297000.1	3B	476041274	476045037	lncRNA.54480.1	3B	476041266	476044969	-0.938	8.71e-87	cis
TraesCS3B02G325800.1	3B	526694710	526698933	lncRNA.54901.3	3B	526694713	526698933	-0.946	3.81e-92	cis
TraesCS3B02G345700.1	3B	555270080	555273541	lncRNA.55187.1	3B	555269953	555273657	-0.918	1.13e-75	cis
TraesCS3B02G346500.2	3B	556086303	556092539	lncRNA.55196.5	3B	556086531	556092675	-0.952	7.95e-97	cis
TraesCS3B02G374200.2	3B	586862414	586865144	lncRNA.55534.1	3B	586862410	586865123	-0.984	1.14e-140	cis
TraesCS3B02G170000.1	3B	169832582	169835771	lncRNA.68756.1	4A	545963301	545963830	0.905	4.79e-70	trans
TraesCS3A02G218600.1	3A	401411442	401412277	lncRNA.69116.1	4A	575711248	575714059	0.908	2.15e-71	trans
TraesCS3B02G255100.1	3B	411451986	411452948	lncRNA.73233.1	4B	112344638	112346219	0.906	1.86e-70	trans
TraesCS3B02G382100.1	3B	602302204	602305152	lncRNA.75304.1	4B	437092780	437093895	0.928	9.46e-81	trans
TraesCS3A02G349500.1	3A	598548699	598551792	lncRNA.80760.1	4D	380243154	380243991	0.917	3.06e-75	trans
TraesCS3B02G215600.1	3B	256728509	256730515	lncRNA.80760.1	4D	380243154	380243991	0.907	6.31e-71	trans
TraesCS3B02G330500.1	3B	534535637	534537390	lncRNA.80760.1	4D	380243154	380243991	0.919	2.31e-76	trans
TraesCS3B02G372100.1	3B	584811263	584814515	lncRNA.80760.1	4D	380243154	380243991	0.909	5.1e-72	trans
TraesCS3B02G382100.1	3B	602302204	602305152	lncRNA.80760.1	4D	380243154	380243991	0.911	1.36e-72	trans
TraesCS3A02G349500.1	3A	598548699	598551792	lncRNA.80940.1	4D	401878133	401879547	0.937	7.03e-86	trans
TraesCS3B02G243800.1	3B	385188934	385189871	lncRNA.82738.1	5A	26782898	26787225	0.915	2.18e-74	trans
TraesCS3B02G085300.1	3B	53812726	53815464	lncRNA.83668.1	5A	123282457	123285468	0.924	5.95e-79	trans
TraesCS3B02G255100.1	3B	411451986	411452948	lncRNA.92050.1	5B	254976449	254977511	0.944	1.11e-90	trans
TraesCS3A02G349500.1	3A	598548699	598551792	lncRNA.99596.1	5D	223014324	223015364	0.908	2.72e-71	trans
TraesCS3B02G372100.1	3B	584811263	584814515	lncRNA.99596.1	5D	223014324	223015364	0.928	5.7e-81	trans
TraesCS3B02G382100.1	3B	602302204	602305152	lncRNA.99596.1	5D	223014324	223015364	0.933	1.22e-83	trans
TraesCS3A02G186000.1	3A	219725917	219727700	lncRNA.99771.1	5D	243260918	243261859	0.938	1.4e-86	trans
TraesCS3B02G215600.1	3B	256728509	256730515	lncRNA.99771.1	5D	243260918	243261859	0.938	1.27e-86	trans
TraesCS3B02G330500.1	3B	534535637	534537390	lncRNA.99771.1	5D	243260918	243261859	0.928	1.12e-80	trans
TraesCS3A02G366400.1	3A	615701450	615707640	lncRNA.101023.1	5D	366914055	366915113	0.904	1.01e-69	trans
TraesCS3B02G311200.1	3B	499805263	499806156	lncRNA.109740.1	6A	599072842	599073467	0.927	1.71e-80	trans
TraesCS3B02G343900.1	3B	553060224	553065199	lncRNA.109740.1	6A	599072842	599073467	0.903	2.5e-69	trans
TraesCS3A02G349500.1	3A	598548699	598551792	lncRNA.118168.1	6D	54669132	54670479	0.908	1.52e-71	trans
TraesCS3A02G349500.1	3A	598548699	598551792	lncRNA.126162.1	7A	363778867	363779910	0.904	1.03e-69	trans
TraesCS3B02G255100.1	3B	411451986	411452948	lncRNA.127690.1	7A	565802861	565806707	0.95	8.63e-95	trans
TraesCS3B02G311200.1	3B	499805263	499806156	lncRNA.145574.1	Un	99845916	99847354	0.919	1.9e-76	trans
TraesCS3D02G343200.1	3D	455720544	455721224	lncRNA.67.1	1A	4066292	4067475	0.96	8.02e-104	trans
TraesCS4A02G036100.1	4A	29012337	29014058	lncRNA.198.1	1A	7331882	7332997	0.967	2.06e-111	trans
TraesCS3D02G343200.1	3D	455720544	455721224	lncRNA.1304.1	1A	90173265	90175160	0.91	3.55e-72	trans
TraesCS3D02G227800.1	3D	309772796	309773763	lncRNA.5752.1	1A	554599496	554602726	0.931	1.92e-82	trans
TraesCS3D02G343200.1	3D	455720544	455721224	lncRNA.5752.1	1A	554599496	554602726	0.945	4.18e-91	trans
TraesCS4A02G004000.1	4A	2945197	2948419	lncRNA.5752.1	1A	554599496	554602726	0.94	5.41e-88	trans
TraesCS3D02G215700.1	3D	291975580	291976138	lncRNA.13116.1	1B	662030427	662031483	0.94	3.88e-88	trans
TraesCS3D02G246200.1	3D	343478145	343482640	lncRNA.14018.1	1D	21321676	21322643	0.907	3.23e-71	trans
TraesCS4A02G064600.1	4A	61358559	61361010	lncRNA.14018.1	1D	21321676	21322643	0.902	3.62e-69	trans
TraesCS3D02G227800.1	3D	309772796	309773763	lncRNA.20013.1	2A	38359424	38360480	0.911	8.76e-73	trans
TraesCS3D02G334000.1	3D	445858079	445861287	lncRNA.20013.1	2A	38359424	38360480	0.916	4.35e-75	trans
TraesCS3D02G343200.1	3D	455720544	455721224	lncRNA.20013.1	2A	38359424	38360480	0.936	3.14e-85	trans
TraesCS3D02G343500.1	3D	455863900	455866801	lncRNA.20013.1	2A	38359424	38360480	0.913	1.43e-73	trans
TraesCS3D02G343500.1	3D	455863900	455866801	lncRNA.22019.1	2A	228152284	228153353	0.909	9.82e-72	trans
TraesCS3D02G227800.1	3D	309772796	309773763	lncRNA.40480.1	2D	487937622	487939144	0.957	5.7e-101	trans
TraesCS3D02G334000.1	3D	445858079	445861287	lncRNA.40480.1	2D	487937622	487939144	0.928	1.08e-80	trans
TraesCS3D02G343200.1	3D	455720544	455721224	lncRNA.40480.1	2D	487937622	487939144	0.976	3.77e-123	trans
TraesCS3D02G343500.1	3D	455863900	455866801	lncRNA.40480.1	2D	487937622	487939144	0.968	8.81e-113	trans
TraesCS3D02G343500.1	3D	455863900	455866801	lncRNA.41218.1	2D	557958913	557960588	0.932	4.08e-83	trans
TraesCS3D02G246200.1	3D	343478145	343482640	lncRNA.46326.1	3A	442751327	442752900	0.912	4.88e-73	trans
TraesCS3D02G066500.1	3D	29610051	29613355	lncRNA.47553.1	3A	573106193	573108187	0.917	3.51e-75	trans
TraesCS3D02G343200.1	3D	455720544	455721224	lncRNA.47553.1	3A	573106193	573108187	0.908	1.7e-71	trans
TraesCS3D02G066500.1	3D	29610051	29613355	lncRNA.54933.1	3B	529137758	529139050	0.911	6.66e-73	trans
TraesCS3D02G159400.1	3D	128995375	128997607	lncRNA.60175.1	3D	128995296	128997700	-0.954	4.86e-98	cis
TraesCS3D02G234000.2	3D	322708979	322711485	lncRNA.61401.1	3D	322708826	322712120	-0.917	1.74e-75	cis
TraesCS3D02G316200.1	3D	429607417	429612109	lncRNA.62403.3	3D	429609840	429612135	-0.959	8.21e-103	cis
TraesCS3D02G343500.1	3D	455863900	455866801	lncRNA.62446.1	3D	433609523	433610715	0.901	8.41e-69	trans
TraesCS3D02G233800.1	3D	322074952	322075820	lncRNA.62651.1	3D	452104112	452105669	0.913	1.17e-73	trans
TraesCS3D02G393600.3	3D	508557277	508561287	lncRNA.63273.1	3D	508557197	508561336	-0.962	5.71e-106	cis
TraesCS3D02G435900.1	3D	548014627	548018428	lncRNA.63748.1	3D	548014617	548016816	-0.917	3.77e-75	cis
TraesCS3D02G468500.1	3D	570803687	570807001	lncRNA.64096.1	3D	570885559	570886581	0.956	8.38e-100	cis
TraesCS3D02G496900.1	3D	588317853	588319748	lncRNA.64371.1	3D	588693053	588693478	0.937	3.45e-86	trans
TraesCS3D02G515200.1	3D	598882397	598885014	lncRNA.64551.2	3D	598882458	598885014	-0.923	3.87e-78	cis
TraesCS4A02G002400.1	4A	2039524	2044355	lncRNA.64906.1	4A	2038881	2044349	-0.973	4.67e-119	cis
TraesCS4A02G032800.2	4A	24938434	24943650	lncRNA.65265.1	4A	24938035	24943650	-0.959	2.52e-102	cis
TraesCS4A02G051400.1	4A	42122107	42126709	lncRNA.65500.1	4A	42122083	42124386	-0.937	6.76e-86	cis
TraesCS3D02G314700.1	3D	428512724	428517566	lncRNA.69116.1	4A	575711248	575714059	0.911	6.73e-73	trans
TraesCS3D02G343200.1	3D	455720544	455721224	lncRNA.73233.1	4B	112344638	112346219	0.905	4.27e-70	trans
TraesCS3D02G227800.1	3D	309772796	309773763	lncRNA.75304.1	4B	437092780	437093895	0.903	1.42e-69	trans
TraesCS3D02G334000.1	3D	445858079	445861287	lncRNA.75304.1	4B	437092780	437093895	0.9	2.45e-68	trans
TraesCS3D02G343500.1	3D	455863900	455866801	lncRNA.75304.1	4B	437092780	437093895	0.906	1.23e-70	trans
TraesCS3D02G233800.1	3D	322074952	322075820	lncRNA.77694.1	4B	673170920	673172090	0.902	5.37e-69	trans
TraesCS3D02G334000.1	3D	445858079	445861287	lncRNA.80760.1	4D	380243154	380243991	0.919	1.74e-76	trans
TraesCS3D02G343200.1	3D	455720544	455721224	lncRNA.80760.1	4D	380243154	380243991	0.947	6.34e-93	trans
TraesCS3D02G343500.1	3D	455863900	455866801	lncRNA.80760.1	4D	380243154	380243991	0.911	1.2e-72	trans
TraesCS3D02G227800.1	3D	309772796	309773763	lncRNA.80940.1	4D	401878133	401879547	0.928	5.49e-81	trans
TraesCS3D02G343200.1	3D	455720544	455721224	lncRNA.80940.1	4D	401878133	401879547	0.908	1.8e-71	trans
TraesCS3D02G343500.1	3D	455863900	455866801	lncRNA.80940.1	4D	401878133	401879547	0.936	1.86e-85	trans
TraesCS3D02G066600.1	3D	29620224	29620918	lncRNA.82738.1	5A	26782898	26787225	0.925	3.27e-79	trans
TraesCS3D02G215600.1	3D	291962823	291963963	lncRNA.82738.1	5A	26782898	26787225	0.91	1.97e-72	trans
TraesCS3D02G343200.1	3D	455720544	455721224	lncRNA.92050.1	5B	254976449	254977511	0.948	3.96e-93	trans
TraesCS3D02G343200.1	3D	455720544	455721224	lncRNA.94279.1	5B	473626406	473631256	0.957	4.15e-101	trans
TraesCS3D02G246200.1	3D	343478145	343482640	lncRNA.99596.1	5D	223014324	223015364	0.931	3.17e-82	trans
TraesCS3D02G334000.1	3D	445858079	445861287	lncRNA.99596.1	5D	223014324	223015364	0.945	5.49e-91	trans
TraesCS3D02G343500.1	3D	455863900	455866801	lncRNA.99596.1	5D	223014324	223015364	0.917	2.01e-75	trans
TraesCS4A02G004000.1	4A	2945197	2948419	lncRNA.99596.1	5D	223014324	223015364	0.914	8.32e-74	trans
TraesCS3D02G343200.1	3D	455720544	455721224	lncRNA.99771.1	5D	243260918	243261859	0.919	4.55e-76	trans
TraesCS3D02G470100.1	3D	571991420	571995838	lncRNA.101023.1	5D	366914055	366915113	0.911	8.76e-73	trans
TraesCS3D02G343200.1	3D	455720544	455721224	lncRNA.108622.1	6A	519218153	519220283	0.907	4.57e-71	trans
TraesCS3D02G066500.1	3D	29610051	29613355	lncRNA.110439.1	6B	17107655	17109042	0.909	5.37e-72	trans
TraesCS3D02G343500.1	3D	455863900	455866801	lncRNA.118168.1	6D	54669132	54670479	0.921	2.99e-77	trans
TraesCS3D02G343500.1	3D	455863900	455866801	lncRNA.126162.1	7A	363778867	363779910	0.907	4.37e-71	trans
TraesCS3D02G190700.1	3D	179167809	179168554	lncRNA.127677.1	7A	564077273	564078882	0.914	6.51e-74	trans
TraesCS3D02G227800.1	3D	309772796	309773763	lncRNA.127690.1	7A	565802861	565806707	0.944	1.87e-90	trans
TraesCS3D02G343200.1	3D	455720544	455721224	lncRNA.127690.1	7A	565802861	565806707	0.953	2.63e-97	trans
TraesCS4A02G064600.1	4A	61358559	61361010	lncRNA.127908.1	7A	585325556	585326634	0.915	1.62e-74	trans
TraesCS3D02G246200.1	3D	343478145	343482640	lncRNA.132097.1	7B	203336956	203337881	0.906	9.21e-71	trans
TraesCS3D02G343200.1	3D	455720544	455721224	lncRNA.143242.1	7D	584770435	584771616	0.904	1.04e-69	trans
TraesCS4A02G315400.1	4A	605650522	605651465	lncRNA.198.1	1A	7331882	7332997	0.917	2.56e-75	trans
TraesCS4A02G402400.1	4A	675965914	675967367	lncRNA.5752.1	1A	554599496	554602726	0.951	5.5e-96	trans
TraesCS4B02G352300.1	4B	644371862	644375809	lncRNA.11015.1	1B	492299378	492300263	0.921	2.09e-77	trans
TraesCS4B02G144400.1	4B	193562259	193562678	lncRNA.17100.1	1D	363803440	363804719	0.917	1.8e-75	trans
TraesCS4B02G352300.1	4B	644371862	644375809	lncRNA.17161.1	1D	367838157	367839126	0.922	1.61e-77	trans
TraesCS4A02G402400.1	4A	675965914	675967367	lncRNA.20013.1	2A	38359424	38360480	0.934	3.99e-84	trans
TraesCS4A02G402400.1	4A	675965914	675967367	lncRNA.35773.1	2D	6217609	6219480	0.911	1.55e-72	trans
TraesCS4B02G118700.1	4B	139134086	139135300	lncRNA.35773.1	2D	6217609	6219480	0.908	1.69e-71	trans
TraesCS4A02G221200.1	4A	526640028	526643328	lncRNA.40480.1	2D	487937622	487939144	0.914	4.24e-74	trans
TraesCS4A02G402400.1	4A	675965914	675967367	lncRNA.40480.1	2D	487937622	487939144	0.977	7.08e-126	trans
TraesCS4B02G118700.1	4B	139134086	139135300	lncRNA.40480.1	2D	487937622	487939144	0.96	2.98e-103	trans
TraesCS4B02G192300.1	4B	415124317	415128595	lncRNA.40480.1	2D	487937622	487939144	0.915	1.18e-74	trans
TraesCS4B02G118700.1	4B	139134086	139135300	lncRNA.46326.1	3A	442751327	442752900	0.902	5.15e-69	trans
TraesCS4A02G315400.1	4A	605650522	605651465	lncRNA.46916.1	3A	507119913	507121097	0.901	1.78e-68	trans
TraesCS4B02G345500.1	4B	639009506	639012136	lncRNA.46916.1	3A	507119913	507121097	0.902	3.82e-69	trans
TraesCS4A02G402400.1	4A	675965914	675967367	lncRNA.47553.1	3A	573106193	573108187	0.912	2.96e-73	trans
TraesCS4B02G118700.1	4B	139134086	139135300	lncRNA.47553.1	3A	573106193	573108187	0.906	1.9e-70	trans
TraesCS4A02G127700.1	4A	164630810	164636485	lncRNA.67834.1	4A	441331672	441332324	0.949	6.93e-94	trans
TraesCS4A02G472600.1	4A	732778803	732781271	lncRNA.68167.1	4A	478459194	478459456	-0.917	1.39e-75	trans
TraesCS4A02G212900.1	4A	511036505	511038848	lncRNA.68429.2	4A	511036476	511037301	-0.918	6.4e-76	cis
TraesCS4A02G185600.1	4A	464989615	464994672	lncRNA.69234.1	4A	583858681	583860203	0.912	3.98e-73	trans
TraesCS4A02G434000.1	4A	704795444	704797884	lncRNA.71221.1	4A	708636322	708637542	0.914	4.61e-74	trans
TraesCS4A02G457500.1	4A	722841516	722845182	lncRNA.71404.1	4A	722841495	722845136	-0.966	1.67e-110	cis
TraesCS4A02G493400.1	4A	741971119	741975308	lncRNA.71798.1	4A	741987572	741990223	0.953	1.26e-97	cis
TraesCS4B02G024300.2	4B	17362192	17368828	lncRNA.72140.1	4B	17353791	17360334	0.934	4.19e-84	cis
TraesCS4B02G118400.1	4B	138615697	138618444	lncRNA.73444.2	4B	138615700	138618522	-0.946	3.31e-92	cis
TraesCS4B02G118700.1	4B	139134086	139135300	lncRNA.75304.1	4B	437092780	437093895	0.902	4.07e-69	trans
TraesCS4B02G254900.1	4B	520219514	520222048	lncRNA.75967.2	4B	520219530	520222272	-0.9	2.23e-68	cis
TraesCS4B02G376300.2	4B	660107651	660110569	lncRNA.77502.1	4B	660107645	660109836	-0.956	5.91e-100	cis
TraesCS4A02G352800.1	4A	628083625	628084605	lncRNA.77694.1	4B	673170920	673172090	0.918	1.09e-75	trans
TraesCS4D02G022700.1	4D	9562420	9565616	lncRNA.77900.2	4D	9561674	9565946	-0.923	4.43e-78	cis
TraesCS4D02G069300.2	4D	44745660	44748007	lncRNA.78419.1	4D	44745581	44747740	-0.906	1.95e-70	cis
TraesCS4B02G144400.1	4B	193562259	193562678	lncRNA.80169.1	4D	311914316	311915943	0.933	7.92e-84	trans
TraesCS4A02G402400.1	4A	675965914	675967367	lncRNA.80760.1	4D	380243154	380243991	0.937	1.14e-85	trans
TraesCS4A02G221200.1	4A	526640028	526643328	lncRNA.80940.1	4D	401878133	401879547	0.904	1.05e-69	trans
TraesCS4A02G402400.1	4A	675965914	675967367	lncRNA.80940.1	4D	401878133	401879547	0.902	6.93e-69	trans
TraesCS4B02G192300.1	4B	415124317	415128595	lncRNA.80940.1	4D	401878133	401879547	0.902	6.17e-69	trans
TraesCS4A02G402400.1	4A	675965914	675967367	lncRNA.86613.1	5A	495841399	495845665	0.945	6.09e-91	trans
TraesCS4A02G352800.1	4A	628083625	628084605	lncRNA.92050.1	5B	254976449	254977511	0.913	1.08e-73	trans
TraesCS4B02G118700.1	4B	139134086	139135300	lncRNA.99596.1	5D	223014324	223015364	0.95	5.1e-95	trans
TraesCS4B02G286000.1	4B	569628760	569630327	lncRNA.101023.1	5D	366914055	366915113	0.909	7.16e-72	trans
TraesCS4B02G205900.1	4B	438334623	438337845	lncRNA.109740.1	6A	599072842	599073467	0.931	1.33e-82	trans
TraesCS4A02G185600.1	4A	464989615	464994672	lncRNA.111288.1	6B	75530119	75531854	0.903	1.46e-69	trans
TraesCS4A02G221200.1	4A	526640028	526643328	lncRNA.118168.1	6D	54669132	54670479	0.919	3.49e-76	trans
TraesCS4B02G192300.1	4B	415124317	415128595	lncRNA.118168.1	6D	54669132	54670479	0.912	3.19e-73	trans
TraesCS4B02G118700.1	4B	139134086	139135300	lncRNA.119795.1	6D	260055638	260056620	0.901	1.57e-68	trans
TraesCS4A02G196600.1	4A	478746431	478747568	lncRNA.127690.1	7A	565802861	565806707	0.925	2.45e-79	trans
TraesCS4B02G118700.1	4B	139134086	139135300	lncRNA.127690.1	7A	565802861	565806707	0.951	8.86e-96	trans
TraesCS4B02G133100.1	4B	172771703	172776731	lncRNA.127908.1	7A	585325556	585326634	0.901	1.61e-68	trans
TraesCS4B02G242000.1	4B	500526902	500529484	lncRNA.127908.1	7A	585325556	585326634	0.933	1.06e-83	trans
TraesCS4A02G185600.1	4A	464989615	464994672	lncRNA.134632.1	7B	544446020	544447636	0.921	2.41e-77	trans
TraesCS4A02G196600.1	4A	478746431	478747568	lncRNA.143412.1	7D	596369323	596370556	0.915	2.66e-74	trans
TraesCS4A02G315400.1	4A	605650522	605651465	lncRNA.145574.1	Un	99845916	99847354	0.923	1.8e-78	trans
TraesCS5A02G012900.1	5A	8656997	8658492	lncRNA.67.1	1A	4066292	4067475	0.95	3.41e-95	trans
TraesCS4D02G268200.1	4D	439680021	439681721	lncRNA.198.1	1A	7331882	7332997	0.964	1.12e-107	trans
TraesCS5A02G012900.1	5A	8656997	8658492	lncRNA.5752.1	1A	554599496	554602726	0.933	7.03e-84	trans
TraesCS4D02G116400.1	4D	97385176	97386353	lncRNA.20013.1	2A	38359424	38360480	0.917	2.08e-75	trans
TraesCS5A02G118200.1	5A	242531195	242538426	lncRNA.20013.1	2A	38359424	38360480	0.906	1.32e-70	trans
TraesCS5A02G138300.1	5A	310872706	310875109	lncRNA.20013.1	2A	38359424	38360480	0.917	3e-75	trans
TraesCS5A02G450600.1	5A	632356857	632359157	lncRNA.20013.1	2A	38359424	38360480	0.913	1.02e-73	trans
TraesCS5A02G512200.1	5A	675965925	675969024	lncRNA.20013.1	2A	38359424	38360480	0.93	5.46e-82	trans
TraesCS5A02G450600.1	5A	632356857	632359157	lncRNA.22019.1	2A	228152284	228153353	0.914	3.57e-74	trans
TraesCS5A02G138300.1	5A	310872706	310875109	lncRNA.26205.1	2A	726090629	726091589	0.902	7.5e-69	trans
TraesCS5A02G158700.1	5A	338558286	338559023	lncRNA.30693.1	2B	312902282	312905466	0.93	1.06e-81	trans
TraesCS5A02G012900.1	5A	8656997	8658492	lncRNA.35773.1	2D	6217609	6219480	0.915	3.01e-74	trans
TraesCS5A02G512200.1	5A	675965925	675969024	lncRNA.35773.1	2D	6217609	6219480	0.908	1.38e-71	trans
TraesCS5A02G158700.1	5A	338558286	338559023	lncRNA.39034.1	2D	338337062	338338414	0.96	6.42e-104	trans
TraesCS4D02G116400.1	4D	97385176	97386353	lncRNA.40480.1	2D	487937622	487939144	0.952	8.02e-97	trans
TraesCS5A02G002800.1	5A	2174649	2177688	lncRNA.40480.1	2D	487937622	487939144	0.935	9.83e-85	trans
TraesCS5A02G012900.1	5A	8656997	8658492	lncRNA.40480.1	2D	487937622	487939144	0.968	6.14e-112	trans
TraesCS5A02G138300.1	5A	310872706	310875109	lncRNA.40480.1	2D	487937622	487939144	0.947	2.17e-92	trans
TraesCS5A02G450600.1	5A	632356857	632359157	lncRNA.40480.1	2D	487937622	487939144	0.97	3.9e-115	trans
TraesCS5A02G507900.1	5A	672331419	672335003	lncRNA.40480.1	2D	487937622	487939144	0.9	2.03e-68	trans
TraesCS5A02G512200.1	5A	675965925	675969024	lncRNA.40480.1	2D	487937622	487939144	0.96	3.44e-103	trans
TraesCS5A02G002800.1	5A	2174649	2177688	lncRNA.41218.1	2D	557958913	557960588	0.918	6.59e-76	trans
TraesCS5A02G158700.1	5A	338558286	338559023	lncRNA.41218.1	2D	557958913	557960588	0.968	5.33e-112	trans
TraesCS5A02G158700.1	5A	338558286	338559023	lncRNA.41366.1	2D	567959918	567960872	0.938	1.7e-86	trans
TraesCS4D02G116400.1	4D	97385176	97386353	lncRNA.42886.1	3A	1388879	1389491	0.929	3.22e-81	trans
TraesCS4D02G116400.1	4D	97385176	97386353	lncRNA.46326.1	3A	442751327	442752900	0.906	8.45e-71	trans
TraesCS5A02G012900.1	5A	8656997	8658492	lncRNA.47553.1	3A	573106193	573108187	0.912	3.66e-73	trans
TraesCS5A02G440100.1	5A	621538571	621540609	lncRNA.57829.1	3B	793001601	793002623	0.907	7.55e-71	trans
TraesCS5A02G138300.1	5A	310872706	310875109	lncRNA.62446.1	3D	433609523	433610715	0.915	1.89e-74	trans
TraesCS5A02G002800.1	5A	2174649	2177688	lncRNA.75212.1	4B	427025259	427026803	0.917	1.49e-75	trans
TraesCS5A02G138300.1	5A	310872706	310875109	lncRNA.75212.1	4B	427025259	427026803	0.927	3.49e-80	trans
TraesCS5A02G158700.1	5A	338558286	338559023	lncRNA.75212.1	4B	427025259	427026803	0.938	1.58e-86	trans
TraesCS5A02G012900.1	5A	8656997	8658492	lncRNA.75304.1	4B	437092780	437093895	0.909	9.81e-72	trans
TraesCS5A02G450600.1	5A	632356857	632359157	lncRNA.75304.1	4B	437092780	437093895	0.9	1.87e-68	trans
TraesCS5A02G512200.1	5A	675965925	675969024	lncRNA.75304.1	4B	437092780	437093895	0.912	4.53e-73	trans
TraesCS4D02G081200.1	4D	55049422	55059562	lncRNA.78552.2	4D	55052116	55059629	-0.964	1.72e-107	cis
TraesCS4D02G093500.1	4D	68808693	68811146	lncRNA.78700.1	4D	68808687	68811138	-0.985	8.85e-142	cis
TraesCS4D02G122700.1	4D	106681429	106684861	lncRNA.79088.4	4D	106681441	106684849	-0.903	2.47e-69	cis
TraesCS4D02G148600.1	4D	148696619	148700803	lncRNA.79437.1	4D	148696577	148700756	-0.991	3.59e-162	cis
TraesCS4D02G169000.1	4D	293862313	293865816	lncRNA.80013.1	4D	293862304	293865776	-0.979	6.05e-130	cis
TraesCS4D02G116400.1	4D	97385176	97386353	lncRNA.80760.1	4D	380243154	380243991	0.936	1.84e-85	trans
TraesCS5A02G002800.1	5A	2174649	2177688	lncRNA.80760.1	4D	380243154	380243991	0.914	3.89e-74	trans
TraesCS5A02G012900.1	5A	8656997	8658492	lncRNA.80760.1	4D	380243154	380243991	0.95	2.69e-95	trans
TraesCS5A02G118200.1	5A	242531195	242538426	lncRNA.80760.1	4D	380243154	380243991	0.917	3.64e-75	trans
TraesCS5A02G450600.1	5A	632356857	632359157	lncRNA.80760.1	4D	380243154	380243991	0.934	4.12e-84	trans
TraesCS5A02G512200.1	5A	675965925	675969024	lncRNA.80760.1	4D	380243154	380243991	0.936	1.28e-85	trans
TraesCS5A02G002800.1	5A	2174649	2177688	lncRNA.80940.1	4D	401878133	401879547	0.919	2.57e-76	trans
TraesCS5A02G138300.1	5A	310872706	310875109	lncRNA.80940.1	4D	401878133	401879547	0.93	3.75e-82	trans
TraesCS5A02G450600.1	5A	632356857	632359157	lncRNA.80940.1	4D	401878133	401879547	0.927	2.62e-80	trans
TraesCS5A02G512200.1	5A	675965925	675969024	lncRNA.80940.1	4D	401878133	401879547	0.913	2.35e-73	trans
TraesCS4D02G314700.1	4D	480870960	480874603	lncRNA.81822.2	4D	480870966	480874672	-0.968	5.63e-113	cis
TraesCS4D02G336800.1	4D	494286319	494292678	lncRNA.82058.1	4D	494286296	494292817	-0.984	7.32e-139	cis
TraesCS4D02G342900.1	4D	499120804	499122546	lncRNA.82135.1	4D	499136694	499137120	0.907	7.66e-71	cis
TraesCS5A02G053100.1	5A	48170982	48175391	lncRNA.83080.1	5A	48170795	48175428	-0.98	2.09e-131	cis
TraesCS5A02G088200.1	5A	118666430	118669510	lncRNA.83619.1	5A	118666350	118669512	-0.976	1.24e-123	cis
TraesCS5A02G158700.1	5A	338558286	338559023	lncRNA.83668.1	5A	123282457	123285468	0.905	3.24e-70	trans
TraesCS5A02G158700.1	5A	338558286	338559023	lncRNA.84561.1	5A	302299338	302300512	0.931	3.34e-82	trans
TraesCS5A02G186700.1	5A	388165599	388169896	lncRNA.85320.4	5A	388165620	388169906	-0.918	6.24e-76	cis
TraesCS5A02G190400.1	5A	394755631	394759459	lncRNA.85371.1	5A	394755370	394759459	-0.904	1.19e-69	cis
TraesCS5A02G227800.1	5A	444522328	444524095	lncRNA.85867.3	5A	444522339	444524060	-0.939	4.83e-87	cis
TraesCS5A02G335500.1	5A	544565116	544569311	lncRNA.87148.1	5A	544565093	544569298	-0.979	1.24e-128	cis
TraesCS5A02G429000.1	5A	613543346	613547572	lncRNA.88324.1	5A	613543336	613547495	-0.992	3.36e-168	cis
TraesCS5A02G491800.1	5A	660830334	660832027	lncRNA.89004.2	5A	660830336	660832058	-0.958	2.31e-101	cis
TraesCS5A02G138300.1	5A	310872706	310875109	lncRNA.92050.1	5B	254976449	254977511	0.918	6.48e-76	trans
TraesCS5A02G507900.1	5A	672331419	672335003	lncRNA.92050.1	5B	254976449	254977511	0.91	1.79e-72	trans
TraesCS5A02G158700.1	5A	338558286	338559023	lncRNA.93766.1	5B	433798663	433799548	0.912	2.9e-73	trans
TraesCS4D02G116400.1	4D	97385176	97386353	lncRNA.99596.1	5D	223014324	223015364	0.96	6.31e-104	trans
TraesCS4D02G299600.1	4D	468595389	468598601	lncRNA.99596.1	5D	223014324	223015364	0.901	1.03e-68	trans
TraesCS5A02G450600.1	5A	632356857	632359157	lncRNA.99596.1	5D	223014324	223015364	0.919	2.16e-76	trans
TraesCS5A02G512200.1	5A	675965925	675969024	lncRNA.99596.1	5D	223014324	223015364	0.947	5.07e-93	trans
TraesCS4D02G299600.1	4D	468595389	468598601	lncRNA.99771.1	5D	243260918	243261859	0.916	8.18e-75	trans
TraesCS5A02G118200.1	5A	242531195	242538426	lncRNA.99771.1	5D	243260918	243261859	0.907	3.2e-71	trans
TraesCS5A02G138300.1	5A	310872706	310875109	lncRNA.99771.1	5D	243260918	243261859	0.925	2.18e-79	trans
TraesCS5A02G507900.1	5A	672331419	672335003	lncRNA.99771.1	5D	243260918	243261859	0.909	8.51e-72	trans
TraesCS5A02G512200.1	5A	675965925	675969024	lncRNA.99771.1	5D	243260918	243261859	0.915	2.72e-74	trans
TraesCS5A02G002800.1	5A	2174649	2177688	lncRNA.108839.1	6A	540844448	540845773	0.928	5.49e-81	trans
TraesCS5A02G002800.1	5A	2174649	2177688	lncRNA.118168.1	6D	54669132	54670479	0.908	1.59e-71	trans
TraesCS5A02G158700.1	5A	338558286	338559023	lncRNA.118168.1	6D	54669132	54670479	0.968	9.51e-113	trans
TraesCS5A02G450600.1	5A	632356857	632359157	lncRNA.118168.1	6D	54669132	54670479	0.919	1.95e-76	trans
TraesCS5A02G450600.1	5A	632356857	632359157	lncRNA.119795.1	6D	260055638	260056620	0.906	1.5e-70	trans
TraesCS5A02G512200.1	5A	675965925	675969024	lncRNA.119795.1	6D	260055638	260056620	0.907	4.61e-71	trans
TraesCS5A02G012900.1	5A	8656997	8658492	lncRNA.120772.1	6D	377826231	377827643	0.932	3.5e-83	trans
TraesCS4D02G176600.1	4D	307145608	307150069	lncRNA.123100.1	7A	42996433	42997426	0.915	1.42e-74	trans
TraesCS4D02G268200.1	4D	439680021	439681721	lncRNA.123100.1	7A	42996433	42997426	0.933	7.14e-84	trans
TraesCS5A02G138300.1	5A	310872706	310875109	lncRNA.126162.1	7A	363778867	363779910	0.91	3.47e-72	trans
TraesCS4D02G116400.1	4D	97385176	97386353	lncRNA.127690.1	7A	565802861	565806707	0.939	4.37e-87	trans
TraesCS4D02G299600.1	4D	468595389	468598601	lncRNA.127690.1	7A	565802861	565806707	0.946	7.02e-92	trans
TraesCS5A02G012900.1	5A	8656997	8658492	lncRNA.127690.1	7A	565802861	565806707	0.938	2.56e-86	trans
TraesCS5A02G138300.1	5A	310872706	310875109	lncRNA.127690.1	7A	565802861	565806707	0.938	8.86e-87	trans
TraesCS4D02G334500.1	4D	491722936	491726652	lncRNA.143434.1	7D	597592467	597593938	0.915	1.68e-74	trans
TraesCS5A02G507900.1	5A	672331419	672335003	lncRNA.143434.1	7D	597592467	597593938	0.907	3.38e-71	trans
TraesCS5B02G564000.1	5B	709561096	709562017	lncRNA.198.1	1A	7331882	7332997	0.936	1.18e-85	trans
TraesCS5B02G132400.2	5B	247057216	247060799	lncRNA.5752.1	1A	554599496	554602726	0.917	1.72e-75	trans
TraesCS5B02G317300.1	5B	501237485	501240066	lncRNA.6951.1	1B	23988051	23988352	-0.948	2.09e-93	trans
TraesCS5B02G317300.1	5B	501237485	501240066	lncRNA.6957.1	1B	24092273	24092552	-0.913	9.8e-74	trans
TraesCS5B02G317300.1	5B	501237485	501240066	lncRNA.7517.1	1B	66203257	66203608	-0.927	4.01e-80	trans
TraesCS5B02G317300.1	5B	501237485	501240066	lncRNA.9881.1	1B	371475047	371475760	-0.956	1.51e-99	trans
TraesCS5B02G317300.1	5B	501237485	501240066	lncRNA.13531.1	1B	683371756	683372079	-0.913	1.77e-73	trans
TraesCS5B02G011200.1	5B	11074579	11076006	lncRNA.20013.1	2A	38359424	38360480	0.924	1.37e-78	trans
TraesCS5B02G458900.1	5B	634181759	634184062	lncRNA.22019.1	2A	228152284	228153353	0.917	1.86e-75	trans
TraesCS5B02G011200.1	5B	11074579	11076006	lncRNA.28655.1	2B	88924540	88925523	0.902	7.36e-69	trans
TraesCS5B02G458900.1	5B	634181759	634184062	lncRNA.28655.1	2B	88924540	88925523	0.903	1.59e-69	trans
TraesCS5B02G315900.1	5B	497935935	497938642	lncRNA.35481.1	2B	791811835	791812731	-0.905	2.92e-70	trans
TraesCS5B02G011200.1	5B	11074579	11076006	lncRNA.40480.1	2D	487937622	487939144	0.963	1.88e-106	trans
TraesCS5B02G440500.1	5B	612673729	612674711	lncRNA.40480.1	2D	487937622	487939144	0.912	4.41e-73	trans
TraesCS5B02G458900.1	5B	634181759	634184062	lncRNA.40480.1	2D	487937622	487939144	0.977	2.58e-125	trans
TraesCS5B02G440500.1	5B	612673729	612674711	lncRNA.41218.1	2D	557958913	557960588	0.914	4.91e-74	trans
TraesCS5D02G088700.1	5D	95273358	95276206	lncRNA.41366.1	2D	567959918	567960872	0.915	2.99e-74	trans
TraesCS5D02G124000.1	5D	184872741	184896103	lncRNA.55799.1	3B	616584295	616589612	0.905	3.18e-70	trans
TraesCS5B02G315900.1	5B	497935935	497938642	lncRNA.56043.1	3B	646936985	646937283	-0.916	5.33e-75	trans
TraesCS5B02G317300.1	5B	501237485	501240066	lncRNA.56043.1	3B	646936985	646937283	-0.964	3.96e-108	trans
TraesCS5B02G321600.1	5B	506766093	506769031	lncRNA.56043.1	3B	646936985	646937283	-0.908	2.16e-71	trans
TraesCS5B02G324700.1	5B	508777148	508779469	lncRNA.56043.1	3B	646936985	646937283	-0.907	7.26e-71	trans
TraesCS5B02G345400.1	5B	528504215	528509440	lncRNA.56043.1	3B	646936985	646937283	-0.902	5.6e-69	trans
TraesCS5B02G011200.1	5B	11074579	11076006	lncRNA.75304.1	4B	437092780	437093895	0.914	8.48e-74	trans
TraesCS5B02G458900.1	5B	634181759	634184062	lncRNA.75304.1	4B	437092780	437093895	0.904	1.04e-69	trans
TraesCS5B02G564000.1	5B	709561096	709562017	lncRNA.77686.1	4B	672447266	672448621	0.949	5.93e-94	trans
TraesCS5B02G011200.1	5B	11074579	11076006	lncRNA.80760.1	4D	380243154	380243991	0.963	3.45e-106	trans
TraesCS5B02G458900.1	5B	634181759	634184062	lncRNA.80760.1	4D	380243154	380243991	0.939	2.15e-87	trans
TraesCS5B02G011200.1	5B	11074579	11076006	lncRNA.80940.1	4D	401878133	401879547	0.921	2.43e-77	trans
TraesCS5B02G564000.1	5B	709561096	709562017	lncRNA.86165.1	5A	468937019	468937868	0.911	1.25e-72	trans
TraesCS5B02G345400.1	5B	528504215	528509440	lncRNA.87258.1	5A	548689817	548690214	-0.91	2.88e-72	trans
TraesCS5B02G050200.1	5B	55370384	55374713	lncRNA.90544.1	5B	55370093	55374783	-0.983	1.52e-138	cis
TraesCS5B02G053800.1	5B	58891249	58894696	lncRNA.90593.1	5B	58891136	58894842	-0.935	1.67e-84	cis
TraesCS5B02G317300.1	5B	501237485	501240066	lncRNA.91021.1	5B	105601747	105602053	-0.901	1.87e-68	trans
TraesCS5B02G091100.1	5B	118521660	118526557	lncRNA.91146.2	5B	118521836	118526557	-0.959	1.07e-102	cis
TraesCS5B02G292600.1	5B	478125570	478130280	lncRNA.92050.1	5B	254976449	254977511	0.924	6.63e-79	trans
TraesCS5B02G155100.1	5B	285622966	285627047	lncRNA.92343.2	5B	285622986	285627062	-0.981	6.84e-134	cis
TraesCS5B02G218100.1	5B	391827272	391830741	lncRNA.93286.1	5B	388192367	388193721	0.912	3.25e-73	trans
TraesCS5B02G232000.1	5B	409055388	409059173	lncRNA.93491.3	5B	409055402	409059195	-0.954	7.14e-98	cis
TraesCS5B02G232900.1	5B	410847934	410853934	lncRNA.93499.2	5B	410847986	410854099	-0.985	3.36e-142	cis
TraesCS5B02G564000.1	5B	709561096	709562017	lncRNA.93776.1	5B	434059352	434060256	0.907	5.49e-71	trans
TraesCS5B02G268900.2	5B	454906350	454908147	lncRNA.94024.1	5B	454905386	454908120	0.942	3.02e-89	cis
TraesCS5B02G268900.1	5B	454905424	454908147	lncRNA.94024.1	5B	454905386	454908120	-0.915	2.93e-74	cis
TraesCS5B02G275500.1	5B	461296076	461299694	lncRNA.94121.2	5B	461296088	461299756	-0.969	2.78e-114	cis
TraesCS5B02G284500.1	5B	470205046	470210977	lncRNA.94235.1	5B	470205027	470210913	-0.989	5.04e-154	cis
TraesCS5B02G317300.1	5B	501237485	501240066	lncRNA.94689.1	5B	506795078	506798321	0.969	3.02e-114	trans
TraesCS5B02G321600.1	5B	506766093	506769031	lncRNA.94689.1	5B	506795078	506798321	0.902	7.15e-69	cis
TraesCS5B02G345400.1	5B	528504215	528509440	lncRNA.94689.1	5B	506795078	506798321	0.914	6.71e-74	trans
TraesCS5B02G317300.1	5B	501237485	501240066	lncRNA.94903.1	5B	522944864	522945422	0.905	4.19e-70	trans
TraesCS5B02G345400.1	5B	528504215	528509440	lncRNA.94903.1	5B	522944864	522945422	0.912	3.51e-73	trans
TraesCS5B02G345400.1	5B	528504215	528509440	lncRNA.94908.1	5B	523185288	523189187	0.924	1.39e-78	trans
TraesCS5B02G357800.1	5B	537527668	537529204	lncRNA.95131.1	5B	537625294	537626761	0.913	1.57e-73	cis
TraesCS5B02G400500.1	5B	577515320	577522917	lncRNA.95642.3	5B	577515341	577522925	-0.963	3.08e-107	cis
TraesCS5B02G555900.1	5B	704864783	704867969	lncRNA.97462.1	5B	704864759	704867810	-0.902	4.6e-69	cis
TraesCS5B02G011200.1	5B	11074579	11076006	lncRNA.99596.1	5D	223014324	223015364	0.952	8.2e-97	trans
TraesCS5B02G292600.1	5B	478125570	478130280	lncRNA.99596.1	5D	223014324	223015364	0.936	3.46e-85	trans
TraesCS5B02G458900.1	5B	634181759	634184062	lncRNA.99596.1	5D	223014324	223015364	0.934	1.99e-84	trans
TraesCS5D02G173000.1	5D	270241202	270244303	lncRNA.100014.1	5D	270240986	270244484	-0.949	8.57e-94	cis
TraesCS5D02G180500.1	5D	280783751	280792250	lncRNA.100105.1	5D	280783746	280792125	-0.991	2.22e-164	cis
TraesCS5D02G191600.1	5D	294424589	294427974	lncRNA.100243.1	5D	294424569	294427927	-0.982	1.28e-135	cis
TraesCS5B02G564000.1	5B	709561096	709562017	lncRNA.101023.1	5D	366914055	366915113	0.931	1.57e-82	trans
TraesCS5B02G440500.1	5B	612673729	612674711	lncRNA.101425.1	5D	393753377	393758174	0.928	1.33e-80	trans
TraesCS5B02G317300.1	5B	501237485	501240066	lncRNA.102047.1	5D	434320870	434321230	-0.92	1.47e-76	trans
TraesCS5B02G345400.1	5B	528504215	528509440	lncRNA.102047.1	5D	434320870	434321230	-0.906	8.22e-71	trans
TraesCS5B02G317300.1	5B	501237485	501240066	lncRNA.111881.1	6B	131683467	131683751	-0.953	5.27e-97	trans
TraesCS5B02G345400.1	5B	528504215	528509440	lncRNA.111881.1	6B	131683467	131683751	-0.903	2.21e-69	trans
TraesCS5B02G081500.1	5B	102161782	102164572	lncRNA.118168.1	6D	54669132	54670479	0.937	1.07e-85	trans
TraesCS5B02G440500.1	5B	612673729	612674711	lncRNA.118168.1	6D	54669132	54670479	0.91	3.69e-72	trans
TraesCS5B02G458900.1	5B	634181759	634184062	lncRNA.118168.1	6D	54669132	54670479	0.902	3.88e-69	trans
TraesCS5D02G088700.1	5D	95273358	95276206	lncRNA.118168.1	6D	54669132	54670479	0.923	4.16e-78	trans
TraesCS5D02G124000.1	5D	184872741	184896103	lncRNA.118168.1	6D	54669132	54670479	0.906	1.04e-70	trans
TraesCS5B02G458900.1	5B	634181759	634184062	lncRNA.119795.1	6D	260055638	260056620	0.9	2.3e-68	trans
TraesCS5B02G564000.1	5B	709561096	709562017	lncRNA.123100.1	7A	42996433	42997426	0.933	1.37e-83	trans
TraesCS5B02G011200.1	5B	11074579	11076006	lncRNA.143242.1	7D	584770435	584771616	0.903	2.16e-69	trans
TraesCS5B02G564000.1	5B	709561096	709562017	lncRNA.145574.1	Un	99845916	99847354	0.948	3e-93	trans
TraesCS5D02G487300.1	5D	522210147	522211176	lncRNA.1463.1	1A	101769021	101769393	0.901	1.19e-68	trans
TraesCS5D02G517400.1	5D	539445338	539446110	lncRNA.5752.1	1A	554599496	554602726	0.908	3.03e-71	trans
TraesCS5D02G282500.1	5D	384015946	384017492	lncRNA.13116.1	1B	662030427	662031483	0.96	2.59e-103	trans
TraesCS6B02G017500.1	6B	11244847	11246731	lncRNA.16689.1	1D	321668334	321668766	0.919	2.82e-76	trans
TraesCS5D02G243600.1	5D	351795193	351798774	lncRNA.20013.1	2A	38359424	38360480	0.928	6.4e-81	trans
TraesCS5D02G460500.1	5D	504995133	504997398	lncRNA.20013.1	2A	38359424	38360480	0.916	9.09e-75	trans
TraesCS5D02G224600.1	5D	332448331	332450772	lncRNA.22019.1	2A	228152284	228153353	0.916	4.19e-75	trans
TraesCS5D02G460500.1	5D	504995133	504997398	lncRNA.22019.1	2A	228152284	228153353	0.906	1.82e-70	trans
TraesCS5D02G444900.1	5D	495618609	495619519	lncRNA.30693.1	2B	312902282	312905466	0.92	6.37e-77	trans
TraesCS5D02G224600.1	5D	332448331	332450772	lncRNA.40480.1	2D	487937622	487939144	0.977	3.32e-125	trans
TraesCS5D02G444900.1	5D	495618609	495619519	lncRNA.40480.1	2D	487937622	487939144	0.902	6.61e-69	trans
TraesCS5D02G460500.1	5D	504995133	504997398	lncRNA.40480.1	2D	487937622	487939144	0.972	1.45e-117	trans
TraesCS5D02G517400.1	5D	539445338	539446110	lncRNA.40480.1	2D	487937622	487939144	0.953	1.77e-97	trans
TraesCS5D02G444900.1	5D	495618609	495619519	lncRNA.41218.1	2D	557958913	557960588	0.953	1.84e-97	trans
TraesCS5D02G517400.1	5D	539445338	539446110	lncRNA.41218.1	2D	557958913	557960588	0.926	5.13e-80	trans
TraesCS5D02G517400.1	5D	539445338	539446110	lncRNA.54933.1	3B	529137758	529139050	0.92	7.36e-77	trans
TraesCS5D02G517400.1	5D	539445338	539446110	lncRNA.62651.1	3D	452104112	452105669	0.904	5.55e-70	trans
TraesCS6A02G293800.1	6A	525755859	525757887	lncRNA.69116.1	4A	575711248	575714059	0.9	2.16e-68	trans
TraesCS5D02G517400.1	5D	539445338	539446110	lncRNA.75212.1	4B	427025259	427026803	0.926	8.5e-80	trans
TraesCS5D02G243600.1	5D	351795193	351798774	lncRNA.75304.1	4B	437092780	437093895	0.904	8.37e-70	trans
TraesCS6B02G017500.1	6B	11244847	11246731	lncRNA.77868.1	4D	8141429	8141697	0.901	1.25e-68	trans
TraesCS5D02G224600.1	5D	332448331	332450772	lncRNA.80760.1	4D	380243154	380243991	0.935	4.9e-85	trans
TraesCS5D02G460500.1	5D	504995133	504997398	lncRNA.80760.1	4D	380243154	380243991	0.933	2.14e-83	trans
TraesCS5D02G517400.1	5D	539445338	539446110	lncRNA.80760.1	4D	380243154	380243991	0.91	3.67e-72	trans
TraesCS5D02G224600.1	5D	332448331	332450772	lncRNA.80940.1	4D	401878133	401879547	0.935	8.24e-85	trans
TraesCS5D02G460500.1	5D	504995133	504997398	lncRNA.80940.1	4D	401878133	401879547	0.926	1e-79	trans
TraesCS5D02G517400.1	5D	539445338	539446110	lncRNA.80940.1	4D	401878133	401879547	0.904	9.84e-70	trans
TraesCS5D02G487300.1	5D	522210147	522211176	lncRNA.83668.1	5A	123282457	123285468	0.943	5.57e-90	trans
TraesCS6A02G162600.1	6A	157961314	157967768	lncRNA.83668.1	5A	123282457	123285468	0.932	5.31e-83	trans
TraesCS5D02G517400.1	5D	539445338	539446110	lncRNA.86613.1	5A	495841399	495845665	0.959	1.09e-102	trans
TraesCS5D02G460500.1	5D	504995133	504997398	lncRNA.92050.1	5B	254976449	254977511	0.934	6.2e-84	trans
TraesCS5D02G300800.1	5D	398094351	398098786	lncRNA.93766.1	5B	433798663	433799548	0.902	5.04e-69	trans
TraesCS5D02G517400.1	5D	539445338	539446110	lncRNA.94279.1	5B	473626406	473631256	0.953	3.98e-97	trans
TraesCS6B02G017500.1	6B	11244847	11246731	lncRNA.96108.1	5B	616029044	616029419	0.916	6.81e-75	trans
TraesCS5D02G224600.1	5D	332448331	332450772	lncRNA.99596.1	5D	223014324	223015364	0.924	1.71e-78	trans
TraesCS6A02G302300.1	6A	535977529	535980097	lncRNA.99596.1	5D	223014324	223015364	0.914	4.66e-74	trans
TraesCS5D02G517400.1	5D	539445338	539446110	lncRNA.99771.1	5D	243260918	243261859	0.911	1.07e-72	trans
TraesCS5D02G223000.2	5D	330708218	330713915	lncRNA.100631.1	5D	330708166	330714054	-0.99	6.21e-158	cis
TraesCS5D02G517400.1	5D	539445338	539446110	lncRNA.101425.1	5D	393753377	393758174	0.958	5.79e-102	trans
TraesCS5D02G298700.1	5D	396422907	396425883	lncRNA.101471.2	5D	396422874	396425883	-0.949	2.69e-94	cis
TraesCS5D02G424600.1	5D	483716388	483717420	lncRNA.102885.1	5D	483715999	483717515	-0.925	1.77e-79	cis
TraesCS5D02G529600.1	5D	546080634	546084588	lncRNA.103962.2	5D	546080635	546084588	-0.936	2.37e-85	cis
TraesCS6A02G050300.1	6A	25692506	25698785	lncRNA.104854.1	6A	25692483	25698762	-0.954	7.2e-98	cis
TraesCS6A02G076300.1	6A	46702941	46706410	lncRNA.105154.1	6A	46702933	46706360	-0.909	4.92e-72	cis
TraesCS6A02G153900.1	6A	141860710	141862724	lncRNA.106256.1	6A	141410320	141414477	0.915	1.13e-74	trans
TraesCS6A02G153900.1	6A	141860710	141862724	lncRNA.106731.1	6A	208510170	208515007	0.934	2.35e-84	trans
TraesCS6A02G292800.2	6A	524363459	524364909	lncRNA.108690.1	6A	524363408	524364973	-0.959	1.29e-102	cis
TraesCS6A02G310900.1	6A	546942159	546944276	lncRNA.108891.1	6A	546938099	546938795	0.913	1.05e-73	cis
TraesCS6A02G311400.1	6A	547733180	547740038	lncRNA.108899.2	6A	547733189	547740068	-0.948	1.31e-93	cis
TraesCS6A02G386700.1	6A	603297387	603299956	lncRNA.109814.1	6A	603335621	603338303	0.904	1.26e-69	cis
TraesCS5D02G224600.1	5D	332448331	332450772	lncRNA.118168.1	6D	54669132	54670479	0.922	1.27e-77	trans
TraesCS5D02G444900.1	5D	495618609	495619519	lncRNA.118168.1	6D	54669132	54670479	0.944	3.32e-90	trans
TraesCS5D02G517400.1	5D	539445338	539446110	lncRNA.118168.1	6D	54669132	54670479	0.91	2.24e-72	trans
TraesCS5D02G224600.1	5D	332448331	332450772	lncRNA.126162.1	7A	363778867	363779910	0.902	4.42e-69	trans
TraesCS5D02G517400.1	5D	539445338	539446110	lncRNA.127690.1	7A	565802861	565806707	0.935	5.12e-85	trans
TraesCS6A02G337300.1	6A	571176571	571180447	lncRNA.132097.1	7B	203336956	203337881	0.912	6.24e-73	trans
TraesCS6D02G312500.1	6D	421788213	421790728	lncRNA.67.1	1A	4066292	4067475	0.908	1.67e-71	trans
TraesCS6B02G374100.1	6B	646946102	646947182	lncRNA.4108.1	1A	446515965	446517508	0.923	2.49e-78	trans
TraesCS6B02G110400.1	6B	92697243	92698587	lncRNA.5752.1	1A	554599496	554602726	0.956	4.74e-100	trans
TraesCS6D02G320100.2	6D	428404510	428413603	lncRNA.5752.1	1A	554599496	554602726	0.902	7.55e-69	trans
TraesCS6D02G153500.1	6D	127379138	127380712	lncRNA.14018.1	1D	21321676	21322643	0.904	7.95e-70	trans
TraesCS6B02G110400.1	6B	92697243	92698587	lncRNA.20013.1	2A	38359424	38360480	0.928	5.24e-81	trans
TraesCS6B02G110400.1	6B	92697243	92698587	lncRNA.22019.1	2A	228152284	228153353	0.905	4.09e-70	trans
TraesCS6B02G110400.1	6B	92697243	92698587	lncRNA.40480.1	2D	487937622	487939144	0.972	5.09e-118	trans
TraesCS6D02G123300.1	6D	88502456	88504605	lncRNA.40480.1	2D	487937622	487939144	0.902	4.85e-69	trans
TraesCS6D02G150500.1	6D	124143988	124145630	lncRNA.40480.1	2D	487937622	487939144	0.913	1.49e-73	trans
TraesCS6B02G110400.1	6B	92697243	92698587	lncRNA.41218.1	2D	557958913	557960588	0.903	1.83e-69	trans
TraesCS6D02G242500.1	6D	344353632	344354195	lncRNA.41218.1	2D	557958913	557960588	0.907	7.32e-71	trans
TraesCS6D02G242500.1	6D	344353632	344354195	lncRNA.41366.1	2D	567959918	567960872	0.942	3.72e-89	trans
TraesCS6D02G123300.1	6D	88502456	88504605	lncRNA.46326.1	3A	442751327	442752900	0.908	1.47e-71	trans
TraesCS6B02G110400.1	6B	92697243	92698587	lncRNA.47553.1	3A	573106193	573108187	0.914	6.81e-74	trans
TraesCS6B02G110400.1	6B	92697243	92698587	lncRNA.75212.1	4B	427025259	427026803	0.91	1.81e-72	trans
TraesCS6B02G110400.1	6B	92697243	92698587	lncRNA.75304.1	4B	437092780	437093895	0.901	7.79e-69	trans
TraesCS6B02G110400.1	6B	92697243	92698587	lncRNA.80760.1	4D	380243154	380243991	0.92	1.38e-76	trans
TraesCS6B02G368000.1	6B	641909729	641912168	lncRNA.80760.1	4D	380243154	380243991	0.905	3.46e-70	trans
TraesCS6D02G318100.1	6D	426335420	426337884	lncRNA.80760.1	4D	380243154	380243991	0.927	4.41e-80	trans
TraesCS6B02G110400.1	6B	92697243	92698587	lncRNA.80940.1	4D	401878133	401879547	0.914	4.94e-74	trans
TraesCS6D02G242500.1	6D	344353632	344354195	lncRNA.83668.1	5A	123282457	123285468	0.934	4.03e-84	trans
TraesCS6B02G192300.1	6B	226395703	226397460	lncRNA.92050.1	5B	254976449	254977511	0.9	2.51e-68	trans
TraesCS6D02G242500.1	6D	344353632	344354195	lncRNA.93982.1	5B	450039769	450041614	0.951	1.37e-95	trans
TraesCS6B02G110400.1	6B	92697243	92698587	lncRNA.99596.1	5D	223014324	223015364	0.938	8.49e-87	trans
TraesCS6B02G162200.1	6B	167028858	167030938	lncRNA.99596.1	5D	223014324	223015364	0.912	3.7e-73	trans
TraesCS6D02G123300.1	6D	88502456	88504605	lncRNA.99596.1	5D	223014324	223015364	0.937	5.29e-86	trans
TraesCS6D02G123300.1	6D	88502456	88504605	lncRNA.99771.1	5D	243260918	243261859	0.907	4.24e-71	trans
TraesCS6B02G209900.1	6B	276739791	276742232	lncRNA.113222.2	6B	276739802	276742277	-0.969	3.63e-113	cis
TraesCS6B02G241000.1	6B	422653210	422655705	lncRNA.113990.1	6B	424464349	424467982	0.93	7.44e-82	trans
TraesCS6B02G260200.1	6B	470800563	470802789	lncRNA.114316.1	6B	470800464	470802773	-0.964	4.69e-108	cis
TraesCS6B02G301900.1	6B	541151729	541154548	lncRNA.114920.2	6B	541151747	541154749	-0.903	2.17e-69	cis
TraesCS6B02G342400.1	6B	602960905	602962608	lncRNA.115498.1	6B	602960903	602962589	-0.995	4.48e-189	cis
TraesCS6B02G353300.1	6B	619023716	619025809	lncRNA.115636.1	6B	619023712	619025771	-0.965	3.28e-109	cis
TraesCS6B02G389200.1	6B	664216984	664221032	lncRNA.116193.1	6B	664216900	664220774	-0.944	3.43e-90	cis
TraesCS6B02G395000.1	6B	670286165	670288165	lncRNA.116259.1	6B	670285999	670288165	-0.991	2.73e-162	cis
TraesCS6B02G442200.1	6B	705885467	705886688	lncRNA.116847.1	6B	705878003	705879356	0.928	1.34e-80	cis
TraesCS6D02G024400.1	6D	9247101	9254315	lncRNA.117428.3	6D	9247109	9254272	-0.926	6.39e-80	cis
TraesCS6D02G242500.1	6D	344353632	344354195	lncRNA.118168.1	6D	54669132	54670479	0.913	1.51e-73	trans
TraesCS6D02G209200.1	6D	295600858	295607010	lncRNA.120072.4	6D	295600882	295607054	-0.916	6.56e-75	cis
TraesCS6D02G273900.1	6D	382562735	382563853	lncRNA.120837.1	6D	382562723	382564948	-0.909	5.47e-72	cis
TraesCS6B02G110400.1	6B	92697243	92698587	lncRNA.127690.1	7A	565802861	565806707	0.967	2.66e-111	trans
TraesCS6D02G150500.1	6D	124143988	124145630	lncRNA.127690.1	7A	565802861	565806707	0.929	3.79e-81	trans
TraesCS6D02G207400.1	6D	292782153	292783923	lncRNA.127908.1	7A	585325556	585326634	0.925	5.36e-79	trans
TraesCS6D02G318100.1	6D	426335420	426337884	lncRNA.132097.1	7B	203336956	203337881	0.904	1.07e-69	trans
TraesCS6B02G110400.1	6B	92697243	92698587	lncRNA.138685.1	7D	83377672	83378902	0.907	4.68e-71	trans
TraesCS6B02G434600.1	6B	703146196	703147872	lncRNA.143412.1	7D	596369323	596370556	0.955	6.96e-99	trans
TraesCS7A02G488800.1	7A	679052946	679060925	lncRNA.1463.1	1A	101769021	101769393	0.909	1.07e-71	trans
TraesCS7A02G454300.1	7A	649071954	649076024	lncRNA.1547.1	1A	112825345	112827974	0.916	7.48e-75	trans
TraesCS7B02G139900.1	7B	176240948	176243833	lncRNA.20013.1	2A	38359424	38360480	0.9	2.05e-68	trans
TraesCS7A02G155200.1	7A	108235921	108238876	lncRNA.22019.1	2A	228152284	228153353	0.91	2.31e-72	trans
TraesCS7A02G104000.1	7A	63442210	63443176	lncRNA.27254.2	2A	777503419	777506237	0.914	3.73e-74	trans
TraesCS7A02G104000.1	7A	63442210	63443176	lncRNA.39034.1	2D	338337062	338338414	0.938	9.36e-87	trans
TraesCS7A02G136600.1	7A	89072369	89074839	lncRNA.40480.1	2D	487937622	487939144	0.972	1.52e-117	trans
TraesCS7A02G155200.1	7A	108235921	108238876	lncRNA.40480.1	2D	487937622	487939144	0.937	5.62e-86	trans
TraesCS7A02G251200.1	7A	234524199	234526895	lncRNA.40480.1	2D	487937622	487939144	0.929	1.77e-81	trans
TraesCS7A02G488800.1	7A	679052946	679060925	lncRNA.40480.1	2D	487937622	487939144	0.907	4.96e-71	trans
TraesCS7B02G037700.1	7B	36506627	36509055	lncRNA.40480.1	2D	487937622	487939144	0.974	2.8e-121	trans
TraesCS7B02G139900.1	7B	176240948	176243833	lncRNA.40480.1	2D	487937622	487939144	0.943	6.64e-90	trans
TraesCS7B02G260100.1	7B	480275965	480277437	lncRNA.40480.1	2D	487937622	487939144	0.936	2.22e-85	trans
TraesCS7A02G104000.1	7A	63442210	63443176	lncRNA.41218.1	2D	557958913	557960588	0.935	1.37e-84	trans
TraesCS7A02G488800.1	7A	679052946	679060925	lncRNA.41218.1	2D	557958913	557960588	0.957	3.29e-101	trans
TraesCS7A02G104000.1	7A	63442210	63443176	lncRNA.41366.1	2D	567959918	567960872	0.93	4.54e-82	trans
TraesCS7A02G155200.1	7A	108235921	108238876	lncRNA.41366.1	2D	567959918	567960872	0.912	6e-73	trans
TraesCS7A02G488800.1	7A	679052946	679060925	lncRNA.41366.1	2D	567959918	567960872	0.932	3.52e-83	trans
TraesCS7A02G155200.1	7A	108235921	108238876	lncRNA.62446.1	3D	433609523	433610715	0.905	2.4e-70	trans
TraesCS7A02G488800.1	7A	679052946	679060925	lncRNA.62446.1	3D	433609523	433610715	0.905	2.51e-70	trans
TraesCS7B02G132400.1	7B	161196311	161197864	lncRNA.62651.1	3D	452104112	452105669	0.915	1.56e-74	trans
TraesCS7A02G155200.1	7A	108235921	108238876	lncRNA.68179.1	4A	478992157	478993750	0.902	5.54e-69	trans
TraesCS7B02G139900.1	7B	176240948	176243833	lncRNA.73233.1	4B	112344638	112346219	0.914	6.78e-74	trans
TraesCS7A02G104000.1	7A	63442210	63443176	lncRNA.75212.1	4B	427025259	427026803	0.92	6.66e-77	trans
TraesCS7A02G155200.1	7A	108235921	108238876	lncRNA.75212.1	4B	427025259	427026803	0.949	1.76e-94	trans
TraesCS7B02G139900.1	7B	176240948	176243833	lncRNA.75304.1	4B	437092780	437093895	0.902	5.95e-69	trans
TraesCS7A02G251200.1	7A	234524199	234526895	lncRNA.80760.1	4D	380243154	380243991	0.913	9.03e-74	trans
TraesCS7B02G139900.1	7B	176240948	176243833	lncRNA.80760.1	4D	380243154	380243991	0.939	4.82e-87	trans
TraesCS7A02G155200.1	7A	108235921	108238876	lncRNA.80940.1	4D	401878133	401879547	0.912	3.98e-73	trans
TraesCS7A02G251200.1	7A	234524199	234526895	lncRNA.80940.1	4D	401878133	401879547	0.907	7.82e-71	trans
TraesCS7B02G139900.1	7B	176240948	176243833	lncRNA.80940.1	4D	401878133	401879547	0.919	2.26e-76	trans
TraesCS7B02G260100.1	7B	480275965	480277437	lncRNA.80940.1	4D	401878133	401879547	0.919	3.6e-76	trans
TraesCS7B02G104200.1	7B	119700232	119702459	lncRNA.81630.1	4D	465910419	465911738	0.912	4.95e-73	trans
TraesCS7B02G065400.1	7B	71145791	71151438	lncRNA.82738.1	5A	26782898	26787225	0.904	8.88e-70	trans
TraesCS7A02G104000.1	7A	63442210	63443176	lncRNA.83668.1	5A	123282457	123285468	0.92	6.54e-77	trans
TraesCS7B02G286200.1	7B	521566579	521572697	lncRNA.83668.1	5A	123282457	123285468	0.91	4.18e-72	trans
TraesCS7A02G405000.1	7A	588738598	588740487	lncRNA.92050.1	5B	254976449	254977511	0.92	1.18e-76	trans
TraesCS7B02G280500.1	7B	513651911	513658815	lncRNA.92050.1	5B	254976449	254977511	0.907	3.78e-71	trans
TraesCS7A02G155200.1	7A	108235921	108238876	lncRNA.99771.1	5D	243260918	243261859	0.91	3.24e-72	trans
TraesCS7B02G280500.1	7B	513651911	513658815	lncRNA.99771.1	5D	243260918	243261859	0.916	6.32e-75	trans
TraesCS7A02G104000.1	7A	63442210	63443176	lncRNA.118168.1	6D	54669132	54670479	0.95	2.89e-95	trans
TraesCS7A02G155200.1	7A	108235921	108238876	lncRNA.118168.1	6D	54669132	54670479	0.963	1.28e-106	trans
TraesCS7A02G488800.1	7A	679052946	679060925	lncRNA.118168.1	6D	54669132	54670479	0.964	2.73e-108	trans
TraesCS7B02G037700.1	7B	36506627	36509055	lncRNA.118168.1	6D	54669132	54670479	0.902	3.48e-69	trans
TraesCS7B02G260100.1	7B	480275965	480277437	lncRNA.118168.1	6D	54669132	54670479	0.943	1.47e-89	trans
TraesCS7B02G139900.1	7B	176240948	176243833	lncRNA.119795.1	6D	260055638	260056620	0.901	1.11e-68	trans
TraesCS7A02G234600.1	7A	206709138	206715075	lncRNA.125075.2	7A	206709164	206715047	-0.934	3.99e-84	cis
TraesCS7A02G104000.1	7A	63442210	63443176	lncRNA.126162.1	7A	363778867	363779910	0.908	1.74e-71	trans
TraesCS7A02G155200.1	7A	108235921	108238876	lncRNA.126162.1	7A	363778867	363779910	0.919	3.78e-76	trans
TraesCS7A02G488800.1	7A	679052946	679060925	lncRNA.126162.1	7A	363778867	363779910	0.927	4.28e-80	trans
TraesCS7A02G310200.1	7A	438519264	438523671	lncRNA.126584.1	7A	438519234	438523565	-0.945	1.71e-91	cis
TraesCS7A02G331900.1	7A	485199188	485201287	lncRNA.126925.3	7A	485199218	485201287	-0.909	1.13e-71	cis
TraesCS7A02G234000.1	7A	206003655	206005216	lncRNA.127690.1	7A	565802861	565806707	0.901	1.13e-68	trans
TraesCS7B02G260100.1	7B	480275965	480277437	lncRNA.127690.1	7A	565802861	565806707	0.913	9.22e-74	trans
TraesCS7A02G396200.1	7A	574684448	574686701	lncRNA.127780.1	7A	574684180	574686894	-0.969	1.34e-113	cis
TraesCS7A02G457500.1	7A	652724729	652728635	lncRNA.128661.4	7A	652724824	652729110	-0.937	8.11e-86	cis
TraesCS7A02G487800.1	7A	678148238	678151642	lncRNA.129080.1	7A	678148197	678151642	-0.978	3.85e-127	cis
TraesCS7A02G489900.1	7A	679818774	679821045	lncRNA.129102.2	7A	679818792	679821001	-0.954	3.04e-98	cis
TraesCS7A02G506300.1	7A	693852903	693855862	lncRNA.129323.1	7A	693852690	693855862	-0.991	2.47e-161	cis
TraesCS7B02G040500.1	7B	40353032	40359238	lncRNA.130482.1	7B	40353020	40359839	-0.964	9.78e-108	cis
TraesCS7B02G040800.1	7B	40438134	40441942	lncRNA.130486.1	7B	40438132	40441942	-0.984	1.19e-139	cis
TraesCS7B02G050300.1	7B	51764860	51765618	lncRNA.130624.1	7B	51046101	51047107	-0.905	3.05e-70	trans
TraesCS7B02G055200.2	7B	58716593	58718501	lncRNA.130688.1	7B	58716572	58718922	-0.912	2.94e-73	cis
TraesCS7B02G107100.2	7B	123781548	123784429	lncRNA.131410.1	7B	123781534	123784415	-0.934	6.47e-84	cis
TraesCS7B02G152300.1	7B	202505903	202508010	lncRNA.132088.1	7B	202505617	202508259	-0.971	8.47e-117	cis
TraesCS7B02G208600.1	7B	381824043	381829077	lncRNA.133141.1	7B	363968489	363969526	-0.928	6.81e-81	trans
TraesCS7B02G263500.1	7B	483914437	483921616	lncRNA.134102.3	7B	483914469	483921634	-0.961	1.02e-104	cis
TraesCS7B02G287000.1	7B	522528903	522531267	lncRNA.134404.1	7B	522528896	522531247	-0.99	6.01e-157	cis
TraesCSU02G018400.1	Un	20366767	20368146	lncRNA.67.1	1A	4066292	4067475	0.944	1.56e-90	trans
TraesCSU02G018400.1	Un	20366767	20368146	lncRNA.1304.1	1A	90173265	90175160	0.93	1.1e-81	trans
TraesCS7B02G473200.1	7B	730022771	730025384	lncRNA.5752.1	1A	554599496	554602726	0.915	1.14e-74	trans
TraesCSU02G018400.1	Un	20366767	20368146	lncRNA.5752.1	1A	554599496	554602726	0.959	8.49e-103	trans
TraesCS7D02G011200.1	7D	5079812	5083954	lncRNA.11015.1	1B	492299378	492300263	0.955	2.19e-99	trans
TraesCS7D02G011200.1	7D	5079812	5083954	lncRNA.17161.1	1D	367838157	367839126	0.959	7.33e-103	trans
TraesCSU02G018400.1	Un	20366767	20368146	lncRNA.20013.1	2A	38359424	38360480	0.938	1.48e-86	trans
TraesCS7D02G385400.1	7D	499900270	499903982	lncRNA.22019.1	2A	228152284	228153353	0.908	1.61e-71	trans
TraesCS7D02G475200.1	7D	587155428	587160536	lncRNA.22019.1	2A	228152284	228153353	0.905	3.48e-70	trans
TraesCS7D02G385400.1	7D	499900270	499903982	lncRNA.27254.2	2A	777503419	777506237	0.922	1.41e-77	trans
TraesCSU02G018400.1	Un	20366767	20368146	lncRNA.35773.1	2D	6217609	6219480	0.911	7.87e-73	trans
TraesCS7D02G307100.2	7D	388989772	388993063	lncRNA.39034.1	2D	338337062	338338414	0.912	2.45e-73	trans
TraesCS7D02G155500.1	7D	104090017	104093082	lncRNA.40480.1	2D	487937622	487939144	0.9	2.15e-68	trans
TraesCS7D02G385400.1	7D	499900270	499903982	lncRNA.40480.1	2D	487937622	487939144	0.951	5.05e-96	trans
TraesCS7D02G475200.1	7D	587155428	587160536	lncRNA.40480.1	2D	487937622	487939144	0.938	2.24e-86	trans
TraesCS7D02G536300.1	7D	628131483	628134053	lncRNA.40480.1	2D	487937622	487939144	0.906	9.27e-71	trans
TraesCSU02G018400.1	Un	20366767	20368146	lncRNA.40480.1	2D	487937622	487939144	0.961	1.19e-104	trans
TraesCS7D02G155500.1	7D	104090017	104093082	lncRNA.41218.1	2D	557958913	557960588	0.955	5.44e-99	trans
TraesCS7D02G354500.1	7D	458520740	458522278	lncRNA.41218.1	2D	557958913	557960588	0.933	1.04e-83	trans
TraesCS7D02G385400.1	7D	499900270	499903982	lncRNA.41218.1	2D	557958913	557960588	0.949	3.6e-94	trans
TraesCS7D02G475200.1	7D	587155428	587160536	lncRNA.41218.1	2D	557958913	557960588	0.959	6.82e-103	trans
TraesCSU02G038600.1	Un	31712437	31715354	lncRNA.41218.1	2D	557958913	557960588	0.904	6.38e-70	trans
TraesCS7D02G155500.1	7D	104090017	104093082	lncRNA.41366.1	2D	567959918	567960872	0.912	2.91e-73	trans
TraesCS7D02G475200.1	7D	587155428	587160536	lncRNA.41366.1	2D	567959918	567960872	0.92	1.34e-76	trans
TraesCSU02G018400.1	Un	20366767	20368146	lncRNA.47553.1	3A	573106193	573108187	0.917	3.53e-75	trans
TraesCSU02G040800.1	Un	33082404	33088583	lncRNA.64096.1	3D	570885559	570886581	0.969	3.92e-113	trans
TraesCS7D02G475200.1	7D	587155428	587160536	lncRNA.68179.1	4A	478992157	478993750	0.902	6.15e-69	trans
TraesCS7D02G155500.1	7D	104090017	104093082	lncRNA.75212.1	4B	427025259	427026803	0.94	1.13e-87	trans
TraesCSU02G018400.1	Un	20366767	20368146	lncRNA.80760.1	4D	380243154	380243991	0.923	3.85e-78	trans
TraesCS7D02G385400.1	7D	499900270	499903982	lncRNA.80940.1	4D	401878133	401879547	0.917	2.09e-75	trans
TraesCS7D02G475200.1	7D	587155428	587160536	lncRNA.80940.1	4D	401878133	401879547	0.915	1.44e-74	trans
TraesCSU02G018400.1	Un	20366767	20368146	lncRNA.92050.1	5B	254976449	254977511	0.946	1.17e-91	trans
TraesCS7D02G234300.2	7D	196906407	196908085	lncRNA.99596.1	5D	223014324	223015364	0.938	7.3e-87	trans
TraesCSU02G018400.1	Un	20366767	20368146	lncRNA.99596.1	5D	223014324	223015364	0.959	5.8e-103	trans
TraesCSU02G018400.1	Un	20366767	20368146	lncRNA.99771.1	5D	243260918	243261859	0.92	1.46e-76	trans
TraesCS7B02G421700.1	7B	690752443	690756014	lncRNA.112765.1	6B	219566329	219567422	0.901	1.45e-68	trans
TraesCS7D02G155500.1	7D	104090017	104093082	lncRNA.118168.1	6D	54669132	54670479	0.959	1.04e-102	trans
TraesCS7D02G307100.2	7D	388989772	388993063	lncRNA.118168.1	6D	54669132	54670479	0.906	2.04e-70	trans
TraesCS7D02G354500.1	7D	458520740	458522278	lncRNA.118168.1	6D	54669132	54670479	0.916	5.01e-75	trans
TraesCS7D02G385400.1	7D	499900270	499903982	lncRNA.118168.1	6D	54669132	54670479	0.953	2.05e-97	trans
TraesCS7D02G475200.1	7D	587155428	587160536	lncRNA.118168.1	6D	54669132	54670479	0.965	3.63e-109	trans
TraesCS7D02G155500.1	7D	104090017	104093082	lncRNA.126162.1	7A	363778867	363779910	0.901	1.1e-68	trans
TraesCS7D02G385400.1	7D	499900270	499903982	lncRNA.126162.1	7A	363778867	363779910	0.915	1.42e-74	trans
TraesCS7D02G475200.1	7D	587155428	587160536	lncRNA.126162.1	7A	363778867	363779910	0.92	5.75e-77	trans
TraesCS7D02G475200.1	7D	587155428	587160536	lncRNA.127690.1	7A	565802861	565806707	0.923	3.75e-78	trans
TraesCSU02G018400.1	Un	20366767	20368146	lncRNA.127690.1	7A	565802861	565806707	0.961	2.27e-104	trans
TraesCS7B02G309500.1	7B	553630020	553632789	lncRNA.134712.2	7B	553629414	553632694	-0.914	7.81e-74	cis
TraesCS7B02G333400.1	7B	588861892	588864659	lncRNA.135047.1	7B	588859262	588859720	0.907	6.29e-71	cis
TraesCS7B02G358600.1	7B	620653669	620657394	lncRNA.135412.1	7B	620653608	620657169	-0.962	2.06e-105	cis
TraesCS7B02G413700.1	7B	681790225	681794215	lncRNA.136165.3	7B	681790333	681794176	-0.903	1.93e-69	cis
TraesCS7D02G041800.1	7D	21003037	21005074	lncRNA.137685.1	7D	21003036	21004982	-0.914	6.79e-74	cis
TraesCS7D02G045100.1	7D	22779089	22782518	lncRNA.137720.1	7D	22779065	22782494	-0.987	7.22e-147	cis
TraesCS7D02G184200.1	7D	137788405	137790123	lncRNA.139316.2	7D	137788440	137788775	-0.947	6.91e-93	cis
TraesCS7D02G257100.1	7D	232496915	232498633	lncRNA.140230.1	7D	232496610	232498992	-0.974	3.8e-120	cis
TraesCS7D02G268600.1	7D	252540103	252544162	lncRNA.140372.1	7D	252540103	252544137	-0.936	1.16e-85	cis
TraesCS7D02G345900.1	7D	444373869	444376646	lncRNA.141559.1	7D	444373850	444376586	-0.971	4.22e-116	cis
TraesCS7D02G364000.2	7D	468510978	468519654	lncRNA.141820.6	7D	468511049	468519592	-0.984	1.3e-139	cis
TraesCSU02G006400.1	Un	10133592	10141831	lncRNA.144328.1	Un	10133572	10141786	-0.975	1.06e-122	cis
TraesCS1A02G014800.1	1A	7962375	7963154	lncRNA.676.1	1A	33822322	33822582	0.916	3.97e-75	trans
TraesCS1B02G066300.1	1B	50398410	50400166	lncRNA.676.1	1A	33822322	33822582	0.928	6.46e-81	trans
TraesCS1A02G203800.1	1A	365536062	365536994	lncRNA.3377.1	1A	365534316	365534984	0.944	1.64e-90	cis
TraesCS1A02G014800.1	1A	7962375	7963154	lncRNA.4973.1	1A	513428997	513429594	0.907	5.8e-71	trans
TraesCS1D02G027200.1	1D	10934659	10936543	lncRNA.4973.1	1A	513428997	513429594	0.902	3.34e-69	trans
TraesCS1D02G074100.1	1D	55422659	55428479	lncRNA.6944.1	1B	22840073	22840575	0.926	8.14e-80	trans
TraesCS1A02G014800.1	1A	7962375	7963154	lncRNA.6960.1	1B	24223302	24224951	-0.907	4.09e-71	trans
TraesCS1A02G014800.1	1A	7962375	7963154	lncRNA.7189.1	1B	41730001	41735958	-0.907	4.8e-71	trans
TraesCS1D02G074100.1	1D	55422659	55428479	lncRNA.7189.1	1B	41730001	41735958	-0.916	6.53e-75	trans
TraesCS1B02G065100.1	1B	49662210	49665262	lncRNA.7296.1	1B	49672844	49674158	0.958	1.15e-101	cis
TraesCS1A02G014800.1	1A	7962375	7963154	lncRNA.7316.1	1B	50400763	50400965	0.967	6.83e-111	trans
TraesCS1A02G041700.1	1A	22755453	22757185	lncRNA.7316.1	1B	50400763	50400965	0.967	6.74e-111	trans
TraesCS1B02G066300.1	1B	50398410	50400166	lncRNA.7316.1	1B	50400763	50400965	0.945	2.92e-91	cis
TraesCS1D02G027200.1	1D	10934659	10936543	lncRNA.7316.1	1B	50400763	50400965	0.988	1.11e-152	trans
TraesCS1D02G074100.1	1D	55422659	55428479	lncRNA.7316.1	1B	50400763	50400965	0.932	8.67e-83	trans
TraesCS1D02G074100.1	1D	55422659	55428479	lncRNA.7477.1	1B	61892357	61893109	-0.901	9.28e-69	trans
TraesCS1A02G014800.1	1A	7962375	7963154	lncRNA.7559.1	1B	69844029	69845264	-0.926	9.68e-80	trans
TraesCS1A02G014800.1	1A	7962375	7963154	lncRNA.7575.1	1B	72039876	72040581	-0.935	1.08e-84	trans
TraesCS1D02G027200.1	1D	10934659	10936543	lncRNA.7575.1	1B	72039876	72040581	-0.917	2.65e-75	trans
TraesCS1D02G074100.1	1D	55422659	55428479	lncRNA.7575.1	1B	72039876	72040581	-0.936	3.35e-85	trans
TraesCS1A02G014800.1	1A	7962375	7963154	lncRNA.7587.1	1B	72967967	72971029	-0.933	2.54e-83	trans
TraesCS1D02G074100.1	1D	55422659	55428479	lncRNA.7587.1	1B	72967967	72971029	-0.941	3.11e-88	trans
TraesCS1A02G014800.1	1A	7962375	7963154	lncRNA.7606.1	1B	75075224	75076404	-0.906	1.19e-70	trans
TraesCS1A02G014800.1	1A	7962375	7963154	lncRNA.7609.1	1B	75636257	75640324	-0.944	2.98e-90	trans
TraesCS1D02G074100.1	1D	55422659	55428479	lncRNA.7609.1	1B	75636257	75640324	-0.951	5.22e-96	trans
TraesCS1A02G014800.1	1A	7962375	7963154	lncRNA.7633.1	1B	82305353	82306331	-0.905	2.35e-70	trans
TraesCS1D02G074100.1	1D	55422659	55428479	lncRNA.7633.1	1B	82305353	82306331	-0.915	2.12e-74	trans
TraesCS1A02G014800.1	1A	7962375	7963154	lncRNA.7689.1	1B	86774720	86775396	-0.926	1.32e-79	trans
TraesCS1D02G027200.1	1D	10934659	10936543	lncRNA.7689.1	1B	86774720	86775396	-0.907	6.58e-71	trans
TraesCS1D02G074100.1	1D	55422659	55428479	lncRNA.7689.1	1B	86774720	86775396	-0.934	4.38e-84	trans
TraesCS1A02G014800.1	1A	7962375	7963154	lncRNA.7729.1	1B	90921674	90921977	0.931	3.07e-82	trans
TraesCS1A02G041700.1	1A	22755453	22757185	lncRNA.7729.1	1B	90921674	90921977	0.904	5.28e-70	trans
TraesCS1B02G066300.1	1B	50398410	50400166	lncRNA.7729.1	1B	90921674	90921977	0.923	2.8e-78	trans
TraesCS1D02G027200.1	1D	10934659	10936543	lncRNA.7729.1	1B	90921674	90921977	0.949	3.08e-94	trans
TraesCS1D02G074100.1	1D	55422659	55428479	lncRNA.7729.1	1B	90921674	90921977	0.925	1.86e-79	trans
TraesCS1A02G014800.1	1A	7962375	7963154	lncRNA.7732.1	1B	91380266	91382461	-0.927	1.66e-80	trans
TraesCS1A02G014800.1	1A	7962375	7963154	lncRNA.7743.1	1B	92327842	92328203	0.961	9.19e-105	trans
TraesCS1A02G069800.1	1A	52471905	52483350	lncRNA.7743.1	1B	92327842	92328203	0.908	1.26e-71	trans
TraesCS1D02G027200.1	1D	10934659	10936543	lncRNA.7743.1	1B	92327842	92328203	0.94	7.05e-88	trans
TraesCS1D02G074100.1	1D	55422659	55428479	lncRNA.7743.1	1B	92327842	92328203	0.956	4.69e-100	trans
TraesCS1A02G041700.1	1A	22755453	22757185	lncRNA.7750.1	1B	92871556	92871950	0.904	6.44e-70	trans
TraesCS1D02G027200.1	1D	10934659	10936543	lncRNA.7750.1	1B	92871556	92871950	0.928	7.78e-81	trans
TraesCS1D02G074100.1	1D	55422659	55428479	lncRNA.7750.1	1B	92871556	92871950	0.936	4.44e-85	trans
TraesCS1D02G074100.1	1D	55422659	55428479	lncRNA.7850.1	1B	103216761	103217370	-0.901	9.79e-69	trans
TraesCS1A02G014800.1	1A	7962375	7963154	lncRNA.7890.1	1B	107915717	107920162	-0.903	1.37e-69	trans
TraesCS1D02G074100.1	1D	55422659	55428479	lncRNA.8170.1	1B	137868046	137868419	-0.909	5.08e-72	trans
TraesCS1A02G014800.1	1A	7962375	7963154	lncRNA.8182.1	1B	139280356	139282640	-0.928	8.02e-81	trans
TraesCS1A02G014800.1	1A	7962375	7963154	lncRNA.8224.1	1B	143850245	143853156	-0.926	8.77e-80	trans
TraesCS1D02G027200.1	1D	10934659	10936543	lncRNA.8224.1	1B	143850245	143853156	-0.926	1.44e-79	trans
TraesCS1D02G074100.1	1D	55422659	55428479	lncRNA.8224.1	1B	143850245	143853156	-0.931	1.29e-82	trans
TraesCS1A02G014800.1	1A	7962375	7963154	lncRNA.8246.1	1B	146614041	146618662	-0.931	3.42e-82	trans
TraesCS1D02G027200.1	1D	10934659	10936543	lncRNA.8246.1	1B	146614041	146618662	-0.912	2.73e-73	trans
TraesCS1D02G074100.1	1D	55422659	55428479	lncRNA.8246.1	1B	146614041	146618662	-0.944	1.51e-90	trans
TraesCS1A02G014800.1	1A	7962375	7963154	lncRNA.8257.1	1B	147237457	147239032	-0.933	8.25e-84	trans
TraesCS1D02G027200.1	1D	10934659	10936543	lncRNA.8257.1	1B	147237457	147239032	-0.917	3.34e-75	trans
TraesCS1A02G014800.1	1A	7962375	7963154	lncRNA.8260.1	1B	148224486	148226101	-0.938	1.61e-86	trans
TraesCS1D02G074100.1	1D	55422659	55428479	lncRNA.8292.1	1B	151738616	151742759	-0.945	4e-91	trans
TraesCS1D02G074100.1	1D	55422659	55428479	lncRNA.8403.1	1B	164069954	164070740	-0.905	3.72e-70	trans
TraesCS1A02G014800.1	1A	7962375	7963154	lncRNA.8414.1	1B	166340698	166342123	-0.921	3.02e-77	trans
TraesCS1A02G014800.1	1A	7962375	7963154	lncRNA.8419.1	1B	167112295	167112738	0.91	3.14e-72	trans
TraesCS1A02G041700.1	1A	22755453	22757185	lncRNA.8419.1	1B	167112295	167112738	0.949	2.77e-94	trans
TraesCS1D02G027200.1	1D	10934659	10936543	lncRNA.8419.1	1B	167112295	167112738	0.954	2.17e-98	trans
TraesCS1D02G027200.1	1D	10934659	10936543	lncRNA.8421.1	1B	167600712	167601820	-0.909	6.01e-72	trans
TraesCS1A02G014800.1	1A	7962375	7963154	lncRNA.8513.1	1B	178027133	178029794	-0.947	1.26e-92	trans
TraesCS1A02G014800.1	1A	7962375	7963154	lncRNA.8584.1	1B	191515201	191517098	-0.932	8.1e-83	trans
TraesCS1A02G014800.1	1A	7962375	7963154	lncRNA.8603.1	1B	193624857	193630581	-0.941	3.08e-88	trans
TraesCS1A02G014800.1	1A	7962375	7963154	lncRNA.8653.1	1B	200100304	200103632	-0.942	1.72e-89	trans
TraesCS1A02G014800.1	1A	7962375	7963154	lncRNA.8658.1	1B	200984556	200989151	-0.931	2.92e-82	trans
TraesCS1D02G074100.1	1D	55422659	55428479	lncRNA.8658.1	1B	200984556	200989151	-0.936	2.02e-85	trans
TraesCS1A02G014800.1	1A	7962375	7963154	lncRNA.8709.1	1B	211606969	211608596	-0.926	7.31e-80	trans
TraesCS1A02G014800.1	1A	7962375	7963154	lncRNA.8725.1	1B	214023279	214027480	-0.909	4.82e-72	trans
TraesCS1D02G074100.1	1D	55422659	55428479	lncRNA.8766.1	1B	221281053	221281688	-0.901	1.46e-68	trans
TraesCS1A02G014800.1	1A	7962375	7963154	lncRNA.14131.1	1D	29806714	29806987	0.91	3.67e-72	trans
TraesCS1A02G041700.1	1A	22755453	22757185	lncRNA.14131.1	1D	29806714	29806987	0.921	3.25e-77	trans
TraesCS1D02G027200.1	1D	10934659	10936543	lncRNA.14131.1	1D	29806714	29806987	0.932	6.51e-83	trans
TraesCS1B02G066300.1	1B	50398410	50400166	lncRNA.14132.1	1D	29813809	29814030	0.902	6.95e-69	trans
TraesCS1A02G014800.1	1A	7962375	7963154	lncRNA.17536.1	1D	401389884	401390166	0.956	8.64e-100	trans
TraesCS1A02G041700.1	1A	22755453	22757185	lncRNA.17536.1	1D	401389884	401390166	0.941	9.27e-89	trans
TraesCS1D02G027200.1	1D	10934659	10936543	lncRNA.17536.1	1D	401389884	401390166	0.973	9.58e-120	trans
TraesCS1D02G074100.1	1D	55422659	55428479	lncRNA.17536.1	1D	401389884	401390166	0.93	5.76e-82	trans
TraesCS2B02G427900.1	2B	615340523	615343293	lncRNA.20062.1	2A	41013330	41014798	0.95	2.7e-95	trans
TraesCS1A02G014800.1	1A	7962375	7963154	lncRNA.20162.1	2A	48230197	48230420	0.925	5.01e-79	trans
TraesCS1A02G041700.1	1A	22755453	22757185	lncRNA.20162.1	2A	48230197	48230420	0.939	1.69e-87	trans
TraesCS1B02G066300.1	1B	50398410	50400166	lncRNA.20162.1	2A	48230197	48230420	0.916	4.37e-75	trans
TraesCS1D02G027200.1	1D	10934659	10936543	lncRNA.20162.1	2A	48230197	48230420	0.953	1.76e-97	trans
TraesCS1D02G074100.1	1D	55422659	55428479	lncRNA.20162.1	2A	48230197	48230420	0.921	3.2e-77	trans
TraesCS2B02G427900.1	2B	615340523	615343293	lncRNA.20463.1	2A	70018592	70019319	0.93	3.76e-82	trans
TraesCS1B02G066300.1	1B	50398410	50400166	lncRNA.20629.1	2A	79731974	79732273	0.903	2.77e-69	trans
TraesCS1B02G066300.1	1B	50398410	50400166	lncRNA.20948.1	2A	107183993	107184537	0.909	7.71e-72	trans
TraesCS2B02G427900.1	2B	615340523	615343293	lncRNA.21531.1	2A	167349687	167351859	0.957	5.67e-101	trans
TraesCS1B02G078400.1	1B	61346814	61348091	lncRNA.23537.1	2A	486443202	486443751	0.918	7.23e-76	trans
TraesCS1D02G027200.1	1D	10934659	10936543	lncRNA.23537.1	2A	486443202	486443751	0.928	6.12e-81	trans
TraesCS2A02G564300.1	2A	764677221	764679814	lncRNA.27021.1	2A	764888445	764888936	0.905	2.18e-70	trans
TraesCS2B02G256200.1	2B	297991140	297992637	lncRNA.30598.1	2B	295973376	295974918	0.92	1.36e-76	trans
TraesCS2B02G055700.1	2B	27086064	27089216	lncRNA.30693.1	2B	312902282	312905466	0.92	5.93e-77	trans
TraesCS2B02G417100.1	2B	596649635	596651900	lncRNA.33067.1	2B	596642298	596643387	0.915	1.53e-74	cis
TraesCS1A02G014800.1	1A	7962375	7963154	lncRNA.35093.1	2B	766919628	766919832	0.909	8.1e-72	trans
TraesCS1D02G074100.1	1D	55422659	55428479	lncRNA.35093.1	2B	766919628	766919832	0.911	1.47e-72	trans
TraesCS1A02G014800.1	1A	7962375	7963154	lncRNA.37029.1	2D	81466165	81466633	0.927	4.14e-80	trans
TraesCS1D02G027200.1	1D	10934659	10936543	lncRNA.37029.1	2D	81466165	81466633	0.947	5.7e-93	trans
TraesCS1D02G074100.1	1D	55422659	55428479	lncRNA.37029.1	2D	81466165	81466633	0.917	1.73e-75	trans
TraesCS1B02G066300.1	1B	50398410	50400166	lncRNA.40216.1	2D	462704284	462704635	0.962	5.41e-106	trans
TraesCS1A02G147200.1	1A	254183122	254188706	lncRNA.41366.1	2D	567959918	567960872	0.922	1.34e-77	trans
TraesCS1B02G165300.1	1B	288644238	288649548	lncRNA.41366.1	2D	567959918	567960872	0.918	9.33e-76	trans
TraesCS2A02G427400.1	2A	680261404	680263818	lncRNA.41366.1	2D	567959918	567960872	0.918	8.43e-76	trans
TraesCS1A02G014800.1	1A	7962375	7963154	lncRNA.53988.1	3B	422225905	422226487	0.959	5.01e-103	trans
TraesCS1A02G014800.1	1A	7962375	7963154	lncRNA.58470.1	3D	1312269	1312699	0.916	6.89e-75	trans
TraesCS1B02G078400.1	1B	61346814	61348091	lncRNA.58470.1	3D	1312269	1312699	0.905	2.6e-70	trans
TraesCS1D02G074100.1	1D	55422659	55428479	lncRNA.58470.1	3D	1312269	1312699	0.934	4e-84	trans
TraesCS1A02G014800.1	1A	7962375	7963154	lncRNA.61673.1	3D	355894684	355894890	0.929	3.71e-81	trans
TraesCS1A02G041700.1	1A	22755453	22757185	lncRNA.61673.1	3D	355894684	355894890	0.919	2.19e-76	trans
TraesCS1D02G027200.1	1D	10934659	10936543	lncRNA.61673.1	3D	355894684	355894890	0.939	1.87e-87	trans
TraesCS1D02G074100.1	1D	55422659	55428479	lncRNA.61673.1	3D	355894684	355894890	0.901	1.53e-68	trans
TraesCS1A02G041700.1	1A	22755453	22757185	lncRNA.62002.1	3D	390113079	390113384	0.924	1.31e-78	trans
TraesCS1B02G078400.1	1B	61346814	61348091	lncRNA.62002.1	3D	390113079	390113384	0.92	6.71e-77	trans
TraesCS1D02G027200.1	1D	10934659	10936543	lncRNA.62002.1	3D	390113079	390113384	0.961	7.09e-105	trans
TraesCS1A02G014800.1	1A	7962375	7963154	lncRNA.62290.1	3D	421266367	421266594	0.949	3.72e-94	trans
TraesCS1A02G014800.1	1A	7962375	7963154	lncRNA.65671.1	4A	60891648	60891882	0.905	3.09e-70	trans
TraesCS1D02G027200.1	1D	10934659	10936543	lncRNA.65671.1	4A	60891648	60891882	0.902	5.44e-69	trans
TraesCS1A02G069800.1	1A	52471905	52483350	lncRNA.69836.1	4A	614425415	614425743	0.906	9.13e-71	trans
TraesCS1D02G027200.1	1D	10934659	10936543	lncRNA.69836.1	4A	614425415	614425743	0.922	5.55e-78	trans
TraesCS1D02G074100.1	1D	55422659	55428479	lncRNA.69836.1	4A	614425415	614425743	0.954	2.08e-98	trans
TraesCS2A02G160600.1	2A	111441915	111442667	lncRNA.71769.1	4A	741124995	741125363	0.934	2.55e-84	trans
TraesCS1B02G066300.1	1B	50398410	50400166	lncRNA.72170.1	4B	19099102	19099420	0.93	5.82e-82	trans
TraesCS1D02G074100.1	1D	55422659	55428479	lncRNA.72170.1	4B	19099102	19099420	0.907	3.71e-71	trans
TraesCS1A02G041700.1	1A	22755453	22757185	lncRNA.74488.1	4B	322511277	322511566	0.926	6.36e-80	trans
TraesCS1B02G078400.1	1B	61346814	61348091	lncRNA.74488.1	4B	322511277	322511566	0.901	1.65e-68	trans
TraesCS1D02G027200.1	1D	10934659	10936543	lncRNA.74488.1	4B	322511277	322511566	0.957	1.46e-100	trans
TraesCS1B02G435700.1	1B	659377719	659382376	lncRNA.77216.1	4B	642349038	642350229	-0.921	4.25e-77	trans
TraesCS1A02G041700.1	1A	22755453	22757185	lncRNA.77393.1	4B	653470476	653470951	0.939	2.64e-87	trans
TraesCS1D02G027200.1	1D	10934659	10936543	lncRNA.77393.1	4B	653470476	653470951	0.94	5.33e-88	trans
TraesCS1A02G014800.1	1A	7962375	7963154	lncRNA.78149.1	4D	23103148	23103359	0.904	6.16e-70	trans
TraesCS1D02G074100.1	1D	55422659	55428479	lncRNA.78149.1	4D	23103148	23103359	0.902	3.8e-69	trans
TraesCS1A02G014800.1	1A	7962375	7963154	lncRNA.78150.1	4D	23115375	23115611	0.912	3.42e-73	trans
TraesCS1B02G066300.1	1B	50398410	50400166	lncRNA.78150.1	4D	23115375	23115611	0.922	1.28e-77	trans
TraesCS1D02G074100.1	1D	55422659	55428479	lncRNA.78150.1	4D	23115375	23115611	0.904	6.53e-70	trans
TraesCS1A02G014800.1	1A	7962375	7963154	lncRNA.82107.1	4D	497504310	497504603	0.941	8.88e-89	trans
TraesCS1D02G027200.1	1D	10934659	10936543	lncRNA.82107.1	4D	497504310	497504603	0.907	4.62e-71	trans
TraesCS1A02G041700.1	1A	22755453	22757185	lncRNA.89603.1	5A	699367489	699368046	0.955	2.02e-99	trans
TraesCS1D02G027200.1	1D	10934659	10936543	lncRNA.89603.1	5A	699367489	699368046	0.976	1.23e-123	trans
TraesCS1A02G014800.1	1A	7962375	7963154	lncRNA.90247.1	5B	33312648	33313008	0.9	2.03e-68	trans
TraesCS1D02G074100.1	1D	55422659	55428479	lncRNA.90247.1	5B	33312648	33313008	0.907	4.76e-71	trans
TraesCSU02G204400.1	Un	303981285	303982969	lncRNA.93766.1	5B	433798663	433799548	0.913	9.18e-74	trans
TraesCSU02G239400.1	Un	356552762	356554446	lncRNA.93766.1	5B	433798663	433799548	0.912	2.78e-73	trans
TraesCS2B02G427900.1	2B	615340523	615343293	lncRNA.97526.1	5B	707459274	707461290	0.946	1.03e-91	trans
TraesCS2A02G160600.1	2A	111441915	111442667	lncRNA.97527.1	5B	707461630	707462407	0.938	2.3e-86	trans
TraesCS2B02G427900.1	2B	615340523	615343293	lncRNA.97527.1	5B	707461630	707462407	0.922	1.6e-77	trans
TraesCS1A02G069800.1	1A	52471905	52483350	lncRNA.100455.1	5D	313126532	313126842	0.904	1.05e-69	trans
TraesCS1D02G027200.1	1D	10934659	10936543	lncRNA.100455.1	5D	313126532	313126842	0.938	2.38e-86	trans
TraesCS1D02G074100.1	1D	55422659	55428479	lncRNA.100455.1	5D	313126532	313126842	0.956	2.98e-100	trans
TraesCS1B02G078400.1	1B	61346814	61348091	lncRNA.100456.1	5D	313128025	313129992	0.906	8.73e-71	trans
TraesCS1A02G041700.1	1A	22755453	22757185	lncRNA.101537.1	5D	399818420	399818926	0.928	4.67e-81	trans
TraesCS1D02G027200.1	1D	10934659	10936543	lncRNA.101537.1	5D	399818420	399818926	0.927	2.86e-80	trans
TraesCS1D02G074100.1	1D	55422659	55428479	lncRNA.107032.1	6A	264738127	264738779	0.907	5.25e-71	trans
TraesCS1D02G027200.1	1D	10934659	10936543	lncRNA.110124.1	6A	615377837	615378267	0.911	1.63e-72	trans
TraesCS1D02G074100.1	1D	55422659	55428479	lncRNA.114277.1	6B	466654425	466654697	0.922	5.65e-78	trans
TraesCS1A02G392100.1	1A	558592894	558596171	lncRNA.118168.1	6D	54669132	54670479	0.925	1.96e-79	trans
TraesCS1A02G014800.1	1A	7962375	7963154	lncRNA.121575.3	6D	443280583	443282666	0.921	3.66e-77	trans
TraesCS2A02G160600.1	2A	111441915	111442667	lncRNA.133518.1	7B	415313363	415315691	0.925	5.26e-79	trans
TraesCS2B02G427900.1	2B	615340523	615343293	lncRNA.133518.1	7B	415313363	415315691	0.923	3.87e-78	trans
TraesCS2A02G160600.1	2A	111441915	111442667	lncRNA.133519.1	7B	415316266	415318302	0.942	2.02e-89	trans
TraesCS2A02G160600.1	2A	111441915	111442667	lncRNA.133520.1	7B	415318631	415319002	0.958	3.91e-102	trans
TraesCS1A02G147200.1	1A	254183122	254188706	lncRNA.138211.1	7D	53828994	53830007	0.901	9.13e-69	trans
TraesCS1B02G165300.1	1B	288644238	288649548	lncRNA.138211.1	7D	53828994	53830007	0.9	2.87e-68	trans
TraesCS1D02G145300.1	1D	200710904	200716450	lncRNA.138211.1	7D	53828994	53830007	0.908	3.06e-71	trans
TraesCS2A02G427400.1	2A	680261404	680263818	lncRNA.138211.1	7D	53828994	53830007	0.904	7.03e-70	trans
TraesCS1D02G027200.1	1D	10934659	10936543	lncRNA.139747.1	7D	182490705	182491552	0.927	1.83e-80	trans
TraesCS1A02G014800.1	1A	7962375	7963154	lncRNA.142036.1	7D	493949011	493949611	0.942	1.76e-89	trans
TraesCS1A02G041700.1	1A	22755453	22757185	lncRNA.142036.1	7D	493949011	493949611	0.912	5.66e-73	trans
TraesCS1B02G078400.1	1B	61346814	61348091	lncRNA.142036.1	7D	493949011	493949611	0.908	2.84e-71	trans
TraesCS1D02G027200.1	1D	10934659	10936543	lncRNA.142036.1	7D	493949011	493949611	0.953	1.33e-97	trans
TraesCS1D02G074100.1	1D	55422659	55428479	lncRNA.142036.1	7D	493949011	493949611	0.936	2.16e-85	trans
TraesCS1D02G027200.1	1D	10934659	10936543	lncRNA.144277.1	Un	5243860	5245216	-0.918	5.09e-76	trans
TraesCS3B02G381500.1	3B	598995352	598995943	lncRNA.67.1	1A	4066292	4067475	0.903	2.85e-69	trans
TraesCS3B02G381500.1	3B	598995352	598995943	lncRNA.1547.1	1A	112825345	112827974	0.916	5.11e-75	trans
TraesCS3B02G381500.1	3B	598995352	598995943	lncRNA.20013.1	2A	38359424	38360480	0.901	1.46e-68	trans
TraesCS3B02G381500.1	3B	598995352	598995943	lncRNA.20991.1	2A	112755946	112757368	0.905	3.68e-70	trans
TraesCS3B02G381500.1	3B	598995352	598995943	lncRNA.27254.2	2A	777503419	777506237	0.913	9.6e-74	trans
TraesCS3B02G193500.1	3B	212884093	212889333	lncRNA.32077.1	2B	489458131	489458402	0.919	1.68e-76	trans
TraesCS3B02G381500.1	3B	598995352	598995943	lncRNA.35773.1	2D	6217609	6219480	0.903	2.02e-69	trans
TraesCS3B02G381500.1	3B	598995352	598995943	lncRNA.40480.1	2D	487937622	487939144	0.953	1.38e-97	trans
TraesCS3B02G381500.1	3B	598995352	598995943	lncRNA.41218.1	2D	557958913	557960588	0.947	1.33e-92	trans
TraesCS2D02G403900.1	2D	518598255	518601855	lncRNA.41366.1	2D	567959918	567960872	0.921	3.07e-77	trans
TraesCS3B02G193500.1	3B	212884093	212889333	lncRNA.52612.1	3B	208906042	208907674	0.99	1.37e-157	trans
TraesCS3B02G193500.1	3B	212884093	212889333	lncRNA.52677.1	3B	219463519	219464060	0.933	1.71e-83	trans
TraesCS3B02G193500.1	3B	212884093	212889333	lncRNA.52683.1	3B	219749951	219750338	0.904	7.28e-70	trans
TraesCS3B02G485200.1	3B	731525890	731530482	lncRNA.56997.1	3B	731472683	731473536	0.935	5.01e-85	cis
TraesCS3B02G485200.1	3B	731525890	731530482	lncRNA.56998.1	3B	731473851	731475168	0.937	1.02e-85	cis
TraesCS3D02G518900.1	3D	601625875	601626839	lncRNA.64601.1	3D	601624641	601625156	0.904	7.22e-70	cis
TraesCS3B02G167900.1	3B	168506026	168508359	lncRNA.68756.1	4A	545963301	545963830	0.935	1.01e-84	trans
TraesCS4A02G479100.1	4A	735818716	735822988	lncRNA.71672.1	4A	735817141	735817693	0.954	2.09e-98	cis
TraesCS4A02G222000.1	4A	528604540	528605440	lncRNA.73072.1	4B	96103556	96106747	0.92	1e-76	trans
TraesCS3B02G381500.1	3B	598995352	598995943	lncRNA.75212.1	4B	427025259	427026803	0.945	4.51e-91	trans
TraesCS3B02G381500.1	3B	598995352	598995943	lncRNA.80940.1	4D	401878133	401879547	0.918	1.03e-75	trans
TraesCS3B02G381500.1	3B	598995352	598995943	lncRNA.89783.1	5B	86374	88554	0.947	2.2e-92	trans
TraesCS3B02G381500.1	3B	598995352	598995943	lncRNA.92050.1	5B	254976449	254977511	0.909	4.92e-72	trans
TraesCS3B02G381500.1	3B	598995352	598995943	lncRNA.99771.1	5D	243260918	243261859	0.92	1.5e-76	trans
TraesCS3B02G381500.1	3B	598995352	598995943	lncRNA.108839.1	6A	540844448	540845773	0.955	3.55e-99	trans
TraesCS3B02G381500.1	3B	598995352	598995943	lncRNA.118168.1	6D	54669132	54670479	0.943	1.22e-89	trans
TraesCS3B02G381500.1	3B	598995352	598995943	lncRNA.120772.1	6D	377826231	377827643	0.911	1.62e-72	trans
TraesCS3B02G381500.1	3B	598995352	598995943	lncRNA.126162.1	7A	363778867	363779910	0.913	2.25e-73	trans
TraesCS3B02G381500.1	3B	598995352	598995943	lncRNA.127690.1	7A	565802861	565806707	0.924	1.13e-78	trans
TraesCS5B02G156600.1	5B	289144820	289145250	lncRNA.6234.1	1A	578820505	578822440	0.936	3.4e-85	trans
TraesCS5D02G163800.1	5D	255474989	255475492	lncRNA.6234.1	1A	578820505	578822440	0.927	4.88e-80	trans
TraesCS5B02G326100.1	5B	510399456	510404862	lncRNA.6951.1	1B	23988051	23988352	-0.937	4.55e-86	trans
TraesCS5B02G327400.2	5B	511306217	511310896	lncRNA.6951.1	1B	23988051	23988352	-0.908	1.46e-71	trans
TraesCS5B02G326100.1	5B	510399456	510404862	lncRNA.6957.1	1B	24092273	24092552	-0.908	1.84e-71	trans
TraesCS5B02G326100.1	5B	510399456	510404862	lncRNA.7517.1	1B	66203257	66203608	-0.916	6.53e-75	trans
TraesCS5B02G326100.1	5B	510399456	510404862	lncRNA.9881.1	1B	371475047	371475760	-0.936	3.26e-85	trans
TraesCS5B02G327400.2	5B	511306217	511310896	lncRNA.9881.1	1B	371475047	371475760	-0.91	2.02e-72	trans
TraesCS5B02G326100.1	5B	510399456	510404862	lncRNA.13531.1	1B	683371756	683372079	-0.909	6.98e-72	trans
TraesCS5A02G461600.1	5A	641766179	641768928	lncRNA.20062.1	2A	41013330	41014798	0.944	1.65e-90	trans
TraesCS5A02G461600.1	5A	641766179	641768928	lncRNA.20463.1	2A	70018592	70019319	0.921	2.6e-77	trans
TraesCS5A02G461600.1	5A	641766179	641768928	lncRNA.21531.1	2A	167349687	167351859	0.941	8.62e-89	trans
TraesCS4D02G150200.1	4D	166543858	166547516	lncRNA.22019.1	2A	228152284	228153353	0.912	3.79e-73	trans
TraesCS4B02G078000.1	4B	75037760	75041030	lncRNA.26205.1	2A	726090629	726091589	0.902	5.64e-69	trans
TraesCS5B02G156600.1	5B	289144820	289145250	lncRNA.30693.1	2B	312902282	312905466	0.933	8.83e-84	trans
TraesCS5D02G163800.1	5D	255474989	255475492	lncRNA.30693.1	2B	312902282	312905466	0.923	1.94e-78	trans
TraesCS5B02G003000.1	5B	4594584	4597569	lncRNA.39034.1	2D	338337062	338338414	0.953	3.39e-97	trans
TraesCS5B02G156600.1	5B	289144820	289145250	lncRNA.39034.1	2D	338337062	338338414	0.955	2.79e-99	trans
TraesCS5D02G163800.1	5D	255474989	255475492	lncRNA.39034.1	2D	338337062	338338414	0.96	8.22e-104	trans
TraesCS4B02G114900.1	4B	131166335	131167836	lncRNA.40480.1	2D	487937622	487939144	0.912	5.04e-73	trans
TraesCS4D02G150200.1	4D	166543858	166547516	lncRNA.40480.1	2D	487937622	487939144	0.942	2.59e-89	trans
TraesCS5B02G003000.1	5B	4594584	4597569	lncRNA.40480.1	2D	487937622	487939144	0.926	1.49e-79	trans
TraesCS5B02G003000.1	5B	4594584	4597569	lncRNA.41218.1	2D	557958913	557960588	0.937	3.39e-86	trans
TraesCS5B02G156600.1	5B	289144820	289145250	lncRNA.41218.1	2D	557958913	557960588	0.968	3.46e-112	trans
TraesCS5D02G163800.1	5D	255474989	255475492	lncRNA.41218.1	2D	557958913	557960588	0.969	2.69e-113	trans
TraesCS4B02G114900.1	4B	131166335	131167836	lncRNA.41366.1	2D	567959918	567960872	0.939	1.66e-87	trans
TraesCS5B02G156600.1	5B	289144820	289145250	lncRNA.41366.1	2D	567959918	567960872	0.941	2.84e-88	trans
TraesCS5D02G163800.1	5D	255474989	255475492	lncRNA.41366.1	2D	567959918	567960872	0.923	4.61e-78	trans
TraesCS5B02G156600.1	5B	289144820	289145250	lncRNA.55799.1	3B	616584295	616589612	0.929	1.29e-81	trans
TraesCS5B02G326100.1	5B	510399456	510404862	lncRNA.56043.1	3B	646936985	646937283	-0.952	9.91e-97	trans
TraesCS5B02G327400.2	5B	511306217	511310896	lncRNA.56043.1	3B	646936985	646937283	-0.923	2.7e-78	trans
TraesCS5A02G461600.1	5A	641766179	641768928	lncRNA.56422.1	3B	680324923	680325633	0.907	4.6e-71	trans
TraesCS5B02G003000.1	5B	4594584	4597569	lncRNA.75212.1	4B	427025259	427026803	0.922	6.07e-78	trans
TraesCS5B02G156600.1	5B	289144820	289145250	lncRNA.75212.1	4B	427025259	427026803	0.936	3.93e-85	trans
TraesCS5D02G163800.1	5D	255474989	255475492	lncRNA.75212.1	4B	427025259	427026803	0.941	9.87e-89	trans
TraesCS4D02G150200.1	4D	166543858	166547516	lncRNA.80940.1	4D	401878133	401879547	0.918	5.08e-76	trans
TraesCS5B02G003000.1	5B	4594584	4597569	lncRNA.80940.1	4D	401878133	401879547	0.911	9.07e-73	trans
TraesCS5B02G156600.1	5B	289144820	289145250	lncRNA.83668.1	5A	123282457	123285468	0.913	1.4e-73	trans
TraesCS6A02G261800.1	6A	484908860	484909836	lncRNA.83668.1	5A	123282457	123285468	0.921	2.32e-77	trans
TraesCS5B02G156600.1	5B	289144820	289145250	lncRNA.84561.1	5A	302299338	302300512	0.937	7.61e-86	trans
TraesCS5D02G163800.1	5D	255474989	255475492	lncRNA.84561.1	5A	302299338	302300512	0.923	4.08e-78	trans
TraesCS5A02G280000.1	5A	489631060	489632793	lncRNA.86532.1	5A	489627995	489629721	0.95	3.25e-95	cis
TraesCS5D02G163800.1	5D	255474989	255475492	lncRNA.86613.1	5A	495841399	495845665	0.905	4.91e-70	trans
TraesCS5B02G156600.1	5B	289144820	289145250	lncRNA.89783.1	5B	86374	88554	0.929	1.96e-81	trans
TraesCS4B02G078000.1	4B	75037760	75041030	lncRNA.93766.1	5B	433798663	433799548	0.905	3.63e-70	trans
TraesCS4B02G114900.1	4B	131166335	131167836	lncRNA.93766.1	5B	433798663	433799548	0.912	2.62e-73	trans
TraesCS5B02G156600.1	5B	289144820	289145250	lncRNA.93766.1	5B	433798663	433799548	0.916	5.77e-75	trans
TraesCS5B02G156600.1	5B	289144820	289145250	lncRNA.93982.1	5B	450039769	450041614	0.908	1.88e-71	trans
TraesCS6A02G261800.1	6A	484908860	484909836	lncRNA.93982.1	5B	450039769	450041614	0.933	2.44e-83	trans
TraesCS6B02G289100.1	6B	520104082	520105105	lncRNA.93982.1	5B	450039769	450041614	0.941	1.42e-88	trans
TraesCS5B02G327400.2	5B	511306217	511310896	lncRNA.94689.1	5B	506795078	506798321	0.927	3.64e-80	trans
TraesCS5B02G327400.2	5B	511306217	511310896	lncRNA.94739.1	5B	510137963	510141594	0.933	8.28e-84	trans
TraesCS5B02G327400.2	5B	511306217	511310896	lncRNA.94908.1	5B	523185288	523189187	0.917	1.41e-75	trans
TraesCS5A02G461600.1	5A	641766179	641768928	lncRNA.97526.1	5B	707459274	707461290	0.95	1.45e-94	trans
TraesCS5A02G461600.1	5A	641766179	641768928	lncRNA.97527.1	5B	707461630	707462407	0.934	1.91e-84	trans
TraesCS5B02G003000.1	5B	4594584	4597569	lncRNA.99771.1	5D	243260918	243261859	0.906	1.05e-70	trans
TraesCS5D02G163800.1	5D	255474989	255475492	lncRNA.101425.1	5D	393753377	393758174	0.912	3.92e-73	trans
TraesCS5B02G326100.1	5B	510399456	510404862	lncRNA.102020.1	5D	432893370	432894127	-0.903	1.29e-69	trans
TraesCS5B02G326100.1	5B	510399456	510404862	lncRNA.102021.1	5D	432925126	432925592	-0.917	3.06e-75	trans
TraesCS5B02G326100.1	5B	510399456	510404862	lncRNA.102047.1	5D	434320870	434321230	-0.915	2.46e-74	trans
TraesCS5B02G156600.1	5B	289144820	289145250	lncRNA.108839.1	6A	540844448	540845773	0.908	1.93e-71	trans
TraesCS6B02G120200.1	6B	115068388	115069119	lncRNA.111686.1	6B	114732097	114735787	-0.901	1.7e-68	trans
TraesCS5B02G326100.1	5B	510399456	510404862	lncRNA.111881.1	6B	131683467	131683751	-0.942	6e-89	trans
TraesCS5B02G327400.2	5B	511306217	511310896	lncRNA.111881.1	6B	131683467	131683751	-0.912	4.49e-73	trans
TraesCS4B02G114900.1	4B	131166335	131167836	lncRNA.118168.1	6D	54669132	54670479	0.972	1.11e-117	trans
TraesCS4D02G095600.1	4D	71291915	71295328	lncRNA.118168.1	6D	54669132	54670479	0.948	1.24e-93	trans
TraesCS4D02G150200.1	4D	166543858	166547516	lncRNA.118168.1	6D	54669132	54670479	0.947	5.96e-93	trans
TraesCS5B02G003000.1	5B	4594584	4597569	lncRNA.118168.1	6D	54669132	54670479	0.922	1.02e-77	trans
TraesCS5B02G156600.1	5B	289144820	289145250	lncRNA.118168.1	6D	54669132	54670479	0.965	1.79e-108	trans
TraesCS5D02G163800.1	5D	255474989	255475492	lncRNA.118168.1	6D	54669132	54670479	0.963	1.52e-106	trans
TraesCS5D02G215700.1	5D	324758624	324761497	lncRNA.118168.1	6D	54669132	54670479	0.945	4.25e-91	trans
TraesCS6B02G289100.1	6B	520104082	520105105	lncRNA.118168.1	6D	54669132	54670479	0.902	5.02e-69	trans
TraesCS4D02G150200.1	4D	166543858	166547516	lncRNA.126162.1	7A	363778867	363779910	0.909	6.41e-72	trans
TraesCS5B02G156600.1	5B	289144820	289145250	lncRNA.126162.1	7A	363778867	363779910	0.912	3.23e-73	trans
TraesCS5D02G163800.1	5D	255474989	255475492	lncRNA.126162.1	7A	363778867	363779910	0.909	1.16e-71	trans
TraesCS5A02G461600.1	5A	641766179	641768928	lncRNA.133518.1	7B	415313363	415315691	0.91	4.3e-72	trans
TraesCS5A02G461600.1	5A	641766179	641768928	lncRNA.133520.1	7B	415318631	415319002	0.91	4.32e-72	trans
TraesCS6B02G289100.1	6B	520104082	520105105	lncRNA.138211.1	7D	53828994	53830007	0.902	5.57e-69	trans
TraesCS7D02G232700.1	7D	194223008	194226307	lncRNA.1463.1	1A	101769021	101769393	0.91	1.76e-72	trans
TraesCS7A02G058100.1	7A	28245725	28248493	lncRNA.20062.1	2A	41013330	41014798	0.973	7.13e-119	trans
TraesCS7A02G058100.1	7A	28245725	28248493	lncRNA.20463.1	2A	70018592	70019319	0.958	1.36e-101	trans
TraesCS7A02G058100.1	7A	28245725	28248493	lncRNA.21531.1	2A	167349687	167351859	0.977	2.95e-125	trans
TraesCSU02G203800.1	Un	303377185	303378502	lncRNA.27021.1	2A	764888445	764888936	0.906	2e-70	trans
TraesCS7B02G431900.1	7B	699953696	699954681	lncRNA.41218.1	2D	557958913	557960588	0.967	5.58e-111	trans
TraesCS7D02G505600.1	7D	610920967	610922122	lncRNA.41218.1	2D	557958913	557960588	0.938	1.14e-86	trans
TraesCS7A02G058100.1	7A	28245725	28248493	lncRNA.56422.1	3B	680324923	680325633	0.923	2.74e-78	trans
TraesCS7A02G515200.1	7A	700822706	700823867	lncRNA.75212.1	4B	427025259	427026803	0.922	7.97e-78	trans
TraesCS7D02G232700.1	7D	194223008	194226307	lncRNA.82948.1	5A	39744695	39745581	0.906	1.43e-70	trans
TraesCS7B02G026000.1	7B	25339726	25341187	lncRNA.83668.1	5A	123282457	123285468	0.908	1.51e-71	trans
TraesCS7B02G431900.1	7B	699953696	699954681	lncRNA.84561.1	5A	302299338	302300512	0.933	1.32e-83	trans
TraesCS7A02G515200.1	7A	700822706	700823867	lncRNA.93766.1	5B	433798663	433799548	0.926	1.28e-79	trans
TraesCS7B02G431900.1	7B	699953696	699954681	lncRNA.93766.1	5B	433798663	433799548	0.911	9.1e-73	trans
TraesCS7D02G505600.1	7D	610920967	610922122	lncRNA.93766.1	5B	433798663	433799548	0.925	1.91e-79	trans
TraesCS7A02G058100.1	7A	28245725	28248493	lncRNA.97526.1	5B	707459274	707461290	0.973	1.11e-118	trans
TraesCS7A02G058100.1	7A	28245725	28248493	lncRNA.97527.1	5B	707461630	707462407	0.958	6.43e-102	trans
TraesCS6B02G431300.1	6B	699027568	699030775	lncRNA.116715.1	6B	699062368	699062760	0.901	1.45e-68	cis
TraesCS7B02G431900.1	7B	699953696	699954681	lncRNA.118168.1	6D	54669132	54670479	0.955	3.06e-99	trans
TraesCS7A02G515200.1	7A	700822706	700823867	lncRNA.126162.1	7A	363778867	363779910	0.904	7.3e-70	trans
TraesCS7A02G058100.1	7A	28245725	28248493	lncRNA.133518.1	7B	415313363	415315691	0.951	4.81e-96	trans
TraesCS7A02G058100.1	7A	28245725	28248493	lncRNA.133520.1	7B	415318631	415319002	0.935	1.59e-84	trans
TraesCS7B02G357600.2	7B	618848243	618852343	lncRNA.135385.1	7B	617730112	617730717	-0.953	4.69e-97	trans
TraesCS7A02G057000.1	7A	27448604	27449011	lncRNA.147226.1	Un	403875652	403877049	0.926	5.53e-80	trans
TraesCS7B02G453900.1	7B	714638021	714642807	lncRNA.147605.1	Un	440849940	440850647	0.914	3.76e-74	trans

## Sheet: Table S3
Table S3. GO and KEGG enrichment of all target mRNAs.
Term	Database	ID	Input	Input number	Background number	P-Value	Corrected P-Value
Metabolic pathways	KEGG Pathway	ath01100	TraesCS4D02G116400.1|TraesCS4B02G352300.1|TraesCS3B02G286300.2|TraesCS6B02G389200.1|TraesCS2A02G127300.1|TraesCS1B02G057900.1|TraesCS7B02G132400.1|TraesCS5B02G268900.2|TraesCS2B02G107500.1|TraesCS7A02G454300.1|TraesCS1B02G099800.1|TraesCS6D02G024400.1|TraesCS1B02G312700.1|TraesCS6D02G312500.1|TraesCS5A02G053100.1|TraesCS7B02G040800.1|TraesCS5B02G284500.1|TraesCS6A02G337300.1|TraesCS6B02G017500.1|…	61	2246	5.06718e-09	3.85106e-06
Endocytosis	KEGG Pathway	ath04144	TraesCS4B02G352300.1|TraesCS5B02G132400.2|TraesCS4A02G002400.1|TraesCS3D02G246200.1|TraesCS3B02G296700.1|TraesCS3B02G268400.1|TraesCS4D02G148600.1|TraesCS4A02G185600.1|TraesCS1B02G018900.1|TraesCS4B02G133100.1	10	144	1.81811e-05	0.00119764
Nitrogen metabolism	KEGG Pathway	ath00910	TraesCS4D02G116400.1|TraesCS2D02G292600.1|TraesCS4A02G196600.1|TraesCS7A02G454300.1|TraesCS5D02G243600.1|TraesCS4B02G118700.1	6	43	2.58648e-05	0.00140409
Fatty acid elongation	KEGG Pathway	ath00062	TraesCS5B02G268900.2|TraesCS6B02G241000.1|TraesCS5B02G268900.1|TraesCS5B02G155100.1	4	35	0.00120124	0.0228235
Fatty acid metabolism	KEGG Pathway	ath01212	TraesCS5B02G268900.2|TraesCS6B02G241000.1|TraesCS5B02G268900.1|TraesCS2B02G549400.1|TraesCS5B02G155100.1	5	69	0.00197556	0.0341234
Biosynthesis of secondary metabolites	KEGG Pathway	ath01110	TraesCS4B02G352300.1|TraesCS3B02G286300.2|TraesCS7B02G132400.1|TraesCS5B02G268900.2|TraesCS5B02G268900.1|TraesCS1B02G099800.1|TraesCS1B02G145600.1|TraesCS6D02G024400.1|TraesCS5A02G053100.1|TraesCS7B02G040800.1|TraesCS4A02G036100.1|TraesCS7D02G234300.2|TraesCS5B02G050200.1|TraesCS6D02G209200.1|TraesCS4D02G176600.1|TraesCS1B02G113300.1|TraesCS4A02G051400.1|TraesCS1B02G261600.1|TraesCS7A02G234000.1|…	25	1107	0.00272915	0.044131
pollen tube development	Biological Progcess	GO:0048868	TraesCS2D02G342500|TraesCS1D02G230700|TraesCS7A02G251200|TraesCS7B02G473200|TraesCS5D02G124000|TraesCS4A02G221200|TraesCS4A02G185600|TraesCS5B02G132400|TraesCS4D02G095600|TraesCS1A02G392100|TraesCS5B02G081500|TraesCS3A02G135400|TraesCS4D02G334500|TraesCS5D02G298700|TraesCS6D02G153500|TraesCS2D02G286700|TraesCS5B02G003000|TraesCS6B02G192300|TraesCS4D02G150200|TraesCS5A02G138300|TraesCS3A02G270400|…	50	2182	1.5e-19	8.9e-16
pollen tube growth	Biological Progcess	GO:0009860	TraesCS2D02G342500|TraesCS1D02G230700|TraesCS7A02G251200|TraesCS5D02G124000|TraesCS4A02G185600|TraesCS5B02G132400|TraesCS1A02G392100|TraesCS1D02G144300|TraesCS5B02G081500|TraesCS4D02G334500|TraesCS6D02G153500|TraesCS2D02G286700|TraesCS5B02G003000|TraesCS6B02G192300|TraesCS4D02G150200|TraesCS5A02G138300|TraesCS3A02G270400|TraesCS3B02G372100|TraesCS1A02G145700|TraesCS5A02G002800|TraesCS4B02G133100|…	42	1777	5e-17	1.5e-13
cell tip growth	Biological Progcess	GO:0009932	TraesCS2D02G342500|TraesCS1D02G230700|TraesCS7A02G251200|TraesCS5D02G124000|TraesCS4A02G185600|TraesCS5B02G132400|TraesCS1A02G392100|TraesCS7B02G037700|TraesCS1D02G144300|TraesCS5B02G081500|TraesCS4D02G334500|TraesCS6D02G153500|TraesCS2D02G286700|TraesCS5B02G003000|TraesCS6B02G192300|TraesCS4D02G150200|TraesCS5A02G138300|TraesCS3A02G270400|TraesCS3B02G372100|TraesCS1A02G145700|TraesCS5A02G002800|…	45	2124	1.8e-16	3.7e-13
cell morphogenesis involved in differentiation	Biological Progcess	GO:0000904	TraesCS2D02G342500|TraesCS1D02G230700|TraesCS7A02G251200|TraesCS5D02G124000|TraesCS4A02G185600|TraesCS5B02G132400|TraesCS1A02G392100|TraesCS3B02G254600|TraesCS5B02G081500|TraesCS3A02G135400|TraesCS4D02G334500|TraesCS6D02G153500|TraesCS2D02G286700|TraesCS5B02G003000|TraesCS6B02G192300|TraesCS4D02G150200|TraesCS5A02G138300|TraesCS3A02G270400|TraesCS3B02G372100|TraesCS3A02G250900|TraesCS1A02G145700|…	47	2549	6e-15	9.1e-12
unidimensional cell growth	Biological Progcess	GO:0009826	TraesCS2D02G342500|TraesCS1D02G230700|TraesCS7A02G251200|TraesCS5D02G124000|TraesCS4A02G185600|TraesCS3B02G311200|TraesCS5B02G132400|TraesCS1A02G392100|TraesCS5D02G444900|TraesCS7B02G037700|TraesCS1D02G144300|TraesCS5B02G081500|TraesCS4D02G334500|TraesCS5A02G507900|TraesCS6D02G153500|TraesCS2D02G286700|TraesCS5B02G003000|TraesCS6B02G192300|TraesCS4D02G150200|TraesCS5A02G138300|TraesCS6D02G318100|…	58	3881	2.4e-14	2.9e-11
cell morphogenesis	Biological Progcess	GO:0000902	TraesCS2D02G342500|TraesCS1D02G144300|TraesCS1D02G230700|TraesCS7A02G251200|TraesCS1B02G128400|TraesCS4A02G185600|TraesCS3B02G311200|TraesCS5B02G132400|TraesCS1A02G392100|TraesCS5D02G444900|TraesCS3B02G254600|TraesCS7B02G037700|TraesCS5B02G081500|TraesCS3A02G135400|TraesCS4D02G334500|TraesCS5A02G507900|TraesCS6D02G153500|TraesCS2D02G286700|TraesCS5B02G003000|TraesCS6B02G192300|TraesCS4D02G150200|…	63	4721	2.3e-13	2.3e-10
developmental cell growth	Biological Progcess	GO:0048588	TraesCS2D02G342500|TraesCS1D02G230700|TraesCS7A02G251200|TraesCS5D02G124000|TraesCS4A02G185600|TraesCS5B02G132400|TraesCS1A02G392100|TraesCS1D02G144300|TraesCS5B02G081500|TraesCS4D02G334500|TraesCS6D02G153500|TraesCS2D02G286700|TraesCS5B02G003000|TraesCS6B02G192300|TraesCS4D02G150200|TraesCS5A02G138300|TraesCS3A02G270400|TraesCS3B02G372100|TraesCS1A02G145700|TraesCS5A02G002800|TraesCS4B02G133100|…	45	2687	6.1e-13	4.7e-10
developmental growth involved in morphogenesis	Biological Progcess	GO:0060560	TraesCS2D02G342500|TraesCS1D02G230700|TraesCS7A02G251200|TraesCS5D02G124000|TraesCS4A02G185600|TraesCS3B02G311200|TraesCS5B02G132400|TraesCS1A02G392100|TraesCS5D02G444900|TraesCS7B02G037700|TraesCS1D02G144300|TraesCS5B02G081500|TraesCS4D02G334500|TraesCS5A02G507900|TraesCS6D02G153500|TraesCS2D02G286700|TraesCS5B02G003000|TraesCS6B02G192300|TraesCS4D02G150200|TraesCS5A02G138300|TraesCS6D02G318100|…	60	4443	5.7e-13	4.7e-10
cell development	Biological Progcess	GO:0048468	TraesCS2D02G342500|TraesCS1D02G230700|TraesCS7A02G251200|TraesCS5D02G124000|TraesCS4A02G185600|TraesCS5B02G132400|TraesCS1A02G392100|TraesCS3B02G254600|TraesCS7B02G037700|TraesCS5B02G081500|TraesCS3A02G135400|TraesCS4D02G334500|TraesCS6D02G153500|TraesCS2D02G286700|TraesCS5B02G003000|TraesCS6B02G192300|TraesCS4D02G150200|TraesCS5A02G138300|TraesCS3A02G270400|TraesCS3B02G372100|TraesCS3A02G250900|…	54	3806	1.5e-12	1e-09
multi-multicellular organism process	Biological Progcess	GO:0044706	TraesCS2D02G342500|TraesCS1D02G144300|TraesCS1D02G230700|TraesCS7A02G251200|TraesCS7B02G473200|TraesCS5D02G124000|TraesCS4A02G221200|TraesCS4A02G185600|TraesCS5B02G132400|TraesCS4D02G095600|TraesCS1A02G392100|TraesCS5B02G081500|TraesCS3A02G135400|TraesCS4D02G334500|TraesCS5D02G298700|TraesCS6D02G153500|TraesCS2D02G286700|TraesCS5B02G003000|TraesCS6B02G192300|TraesCS4D02G150200|TraesCS5A02G138300|…	51	3539	3.8e-12	2.1e-09
pollination	Biological Progcess	GO:0009856	TraesCS2D02G342500|TraesCS1D02G144300|TraesCS1D02G230700|TraesCS7A02G251200|TraesCS7B02G473200|TraesCS5D02G124000|TraesCS4A02G221200|TraesCS4A02G185600|TraesCS5B02G132400|TraesCS4D02G095600|TraesCS1A02G392100|TraesCS5B02G081500|TraesCS3A02G135400|TraesCS4D02G334500|TraesCS5D02G298700|TraesCS6D02G153500|TraesCS2D02G286700|TraesCS5B02G003000|TraesCS6B02G192300|TraesCS4D02G150200|TraesCS5A02G138300|…	51	3539	3.8e-12	2.1e-09
cell growth	Biological Progcess	GO:0016049	TraesCS2D02G342500|TraesCS1D02G230700|TraesCS7A02G251200|TraesCS4D02G148600|TraesCS5D02G124000|TraesCS4A02G185600|TraesCS3B02G311200|TraesCS5B02G132400|TraesCS1A02G392100|TraesCS5D02G444900|TraesCS7B02G037700|TraesCS1D02G144300|TraesCS5B02G081500|TraesCS4D02G334500|TraesCS5A02G507900|TraesCS6D02G153500|TraesCS2D02G286700|TraesCS5B02G003000|TraesCS6B02G192300|TraesCS4D02G150200|TraesCS5A02G138300|…	64	5205	4.8e-12	2.4e-09
cellular component morphogenesis	Biological Progcess	GO:0032989	TraesCS2D02G342500|TraesCS1D02G144300|TraesCS1D02G230700|TraesCS7A02G251200|TraesCS7A02G396200|TraesCS1B02G128400|TraesCS4A02G185600|TraesCS3B02G311200|TraesCS5B02G132400|TraesCS1A02G392100|TraesCS5D02G444900|TraesCS3B02G254600|TraesCS7B02G037700|TraesCS5B02G081500|TraesCS3A02G135400|TraesCS4D02G334500|TraesCS5A02G507900|TraesCS6D02G153500|TraesCS2D02G286700|TraesCS5B02G003000|TraesCS6B02G192300|…	64	5593	9.3e-11	4.3e-08
plant-type cell wall modification	Biological Progcess	GO:0009827	TraesCS2B02G107500|TraesCS1D02G144300|TraesCS6D02G153500|TraesCS2D02G286700|TraesCS5B02G003000|TraesCS3B02G372100|TraesCS6B02G434600|TraesCS5A02G002800|TraesCS4B02G133100|TraesCS7A02G488800|TraesCS7A02G405000|TraesCS7D02G475200|TraesCS3D02G246200|TraesCS3D02G334000|TraesCS2A02G092800|TraesCS2A02G413400|TraesCS3B02G343900|TraesCS5B02G132400|TraesCS6A02G302300|TraesCS4A02G185600|TraesCS6B02G192300|…	23	934	3.4e-10	1.5e-07
developmental growth	Biological Progcess	GO:0048589	TraesCS2D02G342500|TraesCS1D02G144300|TraesCS1D02G230700|TraesCS7A02G251200|TraesCS1B02G128400|TraesCS1B02G110400|TraesCS4A02G185600|TraesCS3B02G311200|TraesCS5B02G132400|TraesCS1A02G392100|TraesCS5D02G444900|TraesCS7B02G037700|TraesCS2D02G466600|TraesCS5B02G081500|TraesCS3A02G135400|TraesCS4D02G334500|TraesCS5A02G507900|TraesCS6D02G153500|TraesCS2D02G286700|TraesCS5B02G003000|TraesCS6B02G192300|…	65	6124	1.3e-09	5.3e-07
multi-organism reproductive process	Biological Progcess	GO:0044703	TraesCS2D02G342500|TraesCS1D02G144300|TraesCS1D02G230700|TraesCS7D02G505600|TraesCS7A02G251200|TraesCS7B02G473200|TraesCS5D02G124000|TraesCS4A02G221200|TraesCS4A02G185600|TraesCS5B02G132400|TraesCS2A02G175200|TraesCS1A02G392100|TraesCS4D02G095600|TraesCS5B02G081500|TraesCS3A02G135400|TraesCS4D02G334500|TraesCS5D02G298700|TraesCS6D02G153500|TraesCS2D02G286700|TraesCS5B02G003000|TraesCS6B02G192300|…	59	5434	3.8e-09	1.5e-06
growth	Biological Progcess	GO:0040007	TraesCS2D02G342500|TraesCS1D02G144300|TraesCS1D02G230700|TraesCS7A02G251200|TraesCS4D02G148600|TraesCS1B02G128400|TraesCS1B02G110400|TraesCS4A02G185600|TraesCS3B02G311200|TraesCS5B02G132400|TraesCS1A02G392100|TraesCS5D02G444900|TraesCS7B02G037700|TraesCS2D02G466600|TraesCS5B02G081500|TraesCS3A02G135400|TraesCS4D02G334500|TraesCS5A02G507900|TraesCS6D02G153500|TraesCS2D02G286700|TraesCS5B02G003000|…	69	7381	5.8e-08	2.1e-05
cellular component organization	Biological Progcess	GO:0016043	TraesCS3B02G346500|TraesCS7B02G263500|TraesCS7A02G234000|TraesCS1B02G137100|TraesCS2B02G375100|TraesCS1B02G099800|TraesCS6B02G342400|TraesCS5D02G444900|TraesCS7D02G364000|TraesCS7D02G307100|TraesCS2D02G286700|TraesCS4D02G334500|TraesCS6D02G153500|TraesCS5B02G081500|TraesCS3B02G193500|TraesCS5A02G138300|TraesCS7A02G396200|TraesCS3A02G422600|TraesCS3B02G372100|TraesCS1B02G018900|TraesCS3B02G343900|…	142	19949	8.2e-08	2.8e-05
cell differentiation	Biological Progcess	GO:0030154	TraesCS2D02G342500|TraesCS1D02G144300|TraesCS1D02G230700|TraesCS7D02G505600|TraesCS7A02G251200|TraesCS4A02G185600|TraesCS5D02G124000|TraesCS2D02G361900|TraesCS5B02G132400|TraesCS2A02G175200|TraesCS1A02G392100|TraesCS5D02G088700|TraesCS3B02G254600|TraesCS7B02G037700|TraesCS5B02G081500|TraesCS3D02G496900|TraesCS4D02G334500|TraesCS6D02G153500|TraesCS2D02G286700|TraesCS5B02G003000|TraesCS6B02G192300|…	67	7284	1.7e-07	5.4e-05
cellular developmental process	Biological Progcess	GO:0048869	TraesCS2D02G342500|TraesCS1D02G144300|TraesCS1D02G230700|TraesCS7D02G505600|TraesCS7A02G251200|TraesCS4D02G148600|TraesCS4A02G185600|TraesCS1B02G128400|TraesCS2D02G361900|TraesCS3B02G311200|TraesCS5B02G132400|TraesCS2A02G175200|TraesCS5D02G124000|TraesCS7A02G396200|TraesCS1A02G392100|TraesCS5D02G444900|TraesCS5D02G088700|TraesCS3B02G254600|TraesCS7B02G037700|TraesCS5B02G081500|TraesCS3D02G496900|…	80	9509	3.4e-07	0.0001
cellular component organization or biogenesis	Biological Progcess	GO:0071840	TraesCS3B02G346500|TraesCS7B02G263500|TraesCS7A02G234000|TraesCS1B02G137100|TraesCS2B02G375100|TraesCS1B02G099800|TraesCS6B02G342400|TraesCS5D02G444900|TraesCS7D02G364000|TraesCS7D02G307100|TraesCS2D02G286700|TraesCS4D02G334500|TraesCS6D02G153500|TraesCS5B02G081500|TraesCS3B02G193500|TraesCS5A02G138300|TraesCS7A02G396200|TraesCS3A02G422600|TraesCS3B02G372100|TraesCS1B02G018900|TraesCS3B02G343900|…	147	21407	4e-07	0.00012
plant-type cell wall organization	Biological Progcess	GO:0009664	TraesCS7A02G234000|TraesCS5B02G132400|TraesCS7B02G037700|TraesCS2B02G107500|TraesCS1D02G144300|TraesCS4A02G036100|TraesCS6D02G153500|TraesCS2D02G286700|TraesCS5B02G003000|TraesCS4D02G268200|TraesCS3A02G422600|TraesCS3B02G372100|TraesCS1A02G145700|TraesCS5A02G002800|TraesCS4B02G133100|TraesCS7A02G488800|TraesCS7A02G405000|TraesCS3D02G246200|TraesCS7B02G132400|TraesCS3D02G334000|TraesCS2A02G092800|…	32	2471	5.1e-07	0.00014
lipid phosphorylation	Biological Progcess	GO:0046834	TraesCS5B02G132400|TraesCS4B02G133100|TraesCS4D02G314700|TraesCS6A02G302300|TraesCS4A02G185600|TraesCS4D02G069300|TraesCS3B02G215600|TraesCS3A02G186000	8	146	8.3e-07	0.00022
anatomical structure morphogenesis	Biological Progcess	GO:0009653	TraesCS2D02G342500|TraesCS1D02G144300|TraesCS1D02G230700|TraesCS7A02G251200|TraesCS4D02G148600|TraesCS1B02G128400|TraesCS4A02G185600|TraesCS3B02G311200|TraesCS5B02G132400|TraesCS5D02G124000|TraesCS7A02G396200|TraesCS6B02G342400|TraesCS5D02G444900|TraesCS6D02G207400|TraesCS3B02G254600|TraesCS7B02G037700|TraesCS3B02G372100|TraesCS2D02G466600|TraesCS6D02G150500|TraesCS4A02G036100|TraesCS4B02G286000|…	82	10401	3e-06	0.00077
phosphatidylinositol phosphorylation	Biological Progcess	GO:0046854	TraesCS5B02G132400|TraesCS4D02G069300|TraesCS6A02G302300|TraesCS4A02G185600|TraesCS4B02G133100|TraesCS3B02G215600|TraesCS3A02G186000	7	134	5.5e-06	0.0013
cell wall organization	Biological Progcess	GO:0071555	TraesCS2D02G342500|TraesCS7A02G234000|TraesCS5B02G132400|TraesCS7B02G037700|TraesCS2B02G107500|TraesCS1D02G144300|TraesCS4A02G036100|TraesCS5D02G224600|TraesCS5D02G460500|TraesCS6D02G153500|TraesCS2D02G286700|TraesCS5B02G003000|TraesCS5B02G458900|TraesCS4D02G268200|TraesCS6D02G318100|TraesCS3A02G422600|TraesCS3B02G372100|TraesCS1A02G145700|TraesCS5A02G002800|TraesCS4B02G133100|TraesCS7A02G488800|…	44	4730	2.1e-05	0.005
external encapsulating structure organization	Biological Progcess	GO:0045229	TraesCS2D02G342500|TraesCS7A02G234000|TraesCS5B02G132400|TraesCS7B02G037700|TraesCS2B02G107500|TraesCS1D02G144300|TraesCS4A02G036100|TraesCS5D02G224600|TraesCS5D02G298700|TraesCS5D02G460500|TraesCS6D02G153500|TraesCS2D02G286700|TraesCS5B02G003000|TraesCS5B02G458900|TraesCS7A02G396200|TraesCS4D02G268200|TraesCS6D02G318100|TraesCS3A02G422600|TraesCS3B02G372100|TraesCS1A02G145700|TraesCS5A02G002800|…	46	5144	3.6e-05	0.008
regulation of unidimensional cell growth	Biological Progcess	GO:0051510	TraesCS7D02G475200|TraesCS1B02G208900|TraesCS7A02G488800|TraesCS7A02G251200|TraesCS5D02G124000|TraesCS3B02G311200|TraesCS7B02G139900|TraesCS4D02G150200|TraesCS5A02G138300|TraesCS3A02G270400|TraesCS7D02G232700|TraesCS5A02G118200|TraesCS1A02G392100	13	700	4.4e-05	0.0095
cell wall modification	Biological Progcess	GO:0042545	TraesCS5B02G132400|TraesCS2B02G107500|TraesCS1D02G144300|TraesCS5D02G224600|TraesCS5D02G460500|TraesCS6D02G153500|TraesCS2D02G286700|TraesCS5B02G003000|TraesCS5B02G458900|TraesCS3A02G422600|TraesCS3B02G372100|TraesCS1A02G145700|TraesCS5A02G002800|TraesCS4B02G133100|TraesCS7A02G488800|TraesCS7A02G405000|TraesCS3D02G246200|TraesCS3D02G334000|TraesCS2A02G092800|TraesCS1B02G090500|TraesCS2A02G413400|…	31	2969	4.9e-05	0.01
plant-type cell wall organization or biogenesis	Biological Progcess	GO:0071669	TraesCS7A02G234000|TraesCS5B02G132400|TraesCS7B02G037700|TraesCS2B02G107500|TraesCS1D02G144300|TraesCS4A02G036100|TraesCS5D02G298700|TraesCS6D02G153500|TraesCS2D02G286700|TraesCS5B02G003000|TraesCS4D02G268200|TraesCS3A02G422600|TraesCS3B02G372100|TraesCS1A02G145700|TraesCS5A02G002800|TraesCS4B02G133100|TraesCS7A02G488800|TraesCS7A02G405000|TraesCS3D02G246200|TraesCS7B02G132400|TraesCS3D02G334000|…	34	3436	6e-05	0.012
inorganic cation transmembrane transport	Biological Progcess	GO:0098662	TraesCS2D02G342500|TraesCS5A02G088200|TraesCS5D02G124000|TraesCS6B02G353300|TraesCS5B02G292600|TraesCS6B02G162200|TraesCS5A02G512200|TraesCS5B02G003000|TraesCS5D02G300800|TraesCS5A02G138300|TraesCS2D02G292600|TraesCS3B02G372100|TraesCS1B02G435700|TraesCS3D02G334000|TraesCS6D02G123300|TraesCS3A02G296100|TraesCS7B02G421700|TraesCS5A02G002800|TraesCS3D02G470100|TraesCS3B02G330500|TraesCS5A02G440100|…	22	1791	6.7e-05	0.013
regulation of pollen tube growth	Biological Progcess	GO:0080092	TraesCS7D02G475200|TraesCS7A02G488800|TraesCS7A02G251200|TraesCS5D02G124000|TraesCS7B02G139900|TraesCS4D02G150200|TraesCS5A02G138300|TraesCS3A02G270400|TraesCS5A02G118200|TraesCS1A02G392100	10	454	8.6e-05	0.016
regulation of cell development	Biological Progcess	GO:0060284	TraesCS7D02G475200|TraesCS7A02G488800|TraesCS7A02G251200|TraesCS5D02G124000|TraesCS7B02G139900|TraesCS4D02G150200|TraesCS5A02G138300|TraesCS3A02G270400|TraesCS5A02G118200|TraesCS1A02G392100	10	468	0.00011	0.02
regulation of cell morphogenesis involved in differentiation	Biological Progcess	GO:0010769	TraesCS7D02G475200|TraesCS7A02G488800|TraesCS7A02G251200|TraesCS5D02G124000|TraesCS7B02G139900|TraesCS4D02G150200|TraesCS5A02G138300|TraesCS3A02G270400|TraesCS5A02G118200|TraesCS1A02G392100	10	468	0.00011	0.02
anatomical structure development	Biological Progcess	GO:0048856	TraesCS2B02G546900|TraesCS5B02G268900|TraesCS6B02G395000|TraesCS5D02G444900|TraesCS3D02G066500|TraesCS3B02G254600|TraesCS3B02G255100|TraesCS2D02G286700|TraesCS5B02G315900|TraesCS4D02G334500|TraesCS4D02G336800|TraesCS5B02G081500|TraesCS3B02G193500|TraesCS7B02G431900|TraesCS5A02G138300|TraesCS2B02G417100|TraesCS3A02G422600|TraesCS3B02G372100|TraesCS7B02G037700|TraesCS5B02G327400|TraesCS1B02G128400|…	143	22911	0.00012	0.02
one-carbon metabolic process	Biological Progcess	GO:0006730	TraesCS4D02G116400|TraesCS4A02G196600|TraesCS5D02G243600|TraesCS2D02G292600|TraesCS7A02G487800|TraesCS4B02G118700	6	153	0.00012	0.02
developmental process	Biological Progcess	GO:0032502	TraesCS2B02G546900|TraesCS5B02G268900|TraesCS6B02G395000|TraesCS5D02G444900|TraesCS3D02G066500|TraesCS7D02G364000|TraesCS3B02G255100|TraesCS2D02G286700|TraesCS5B02G315900|TraesCS4D02G334500|TraesCS4D02G336800|TraesCS5B02G081500|TraesCS3B02G193500|TraesCS7B02G431900|TraesCS5A02G138300|TraesCS2B02G417100|TraesCS3A02G422600|TraesCS3B02G372100|TraesCS7B02G037700|TraesCS5B02G327400|TraesCS1B02G128400|…	144	23141	0.00013	0.021
regulation of cell morphogenesis	Biological Progcess	GO:0022604	TraesCS7D02G475200|TraesCS1B02G208900|TraesCS7A02G488800|TraesCS7A02G251200|TraesCS5D02G124000|TraesCS3B02G311200|TraesCS7B02G139900|TraesCS4D02G150200|TraesCS5A02G138300|TraesCS3A02G270400|TraesCS7D02G232700|TraesCS5A02G118200|TraesCS1A02G392100	13	789	0.00014	0.023
multi-organism process	Biological Progcess	GO:0051704	TraesCS6B02G162200|TraesCS5B02G400500|TraesCS3B02G255100|TraesCS3A02G135400|TraesCS4D02G334500|TraesCS6D02G153500|TraesCS5B02G081500|TraesCS7B02G431900|TraesCS5A02G138300|TraesCS2D02G292600|TraesCS3B02G372100|TraesCS7B02G260100|TraesCS4D02G342900|TraesCS7D02G268600|TraesCS3D02G066500|TraesCS1A02G014800|TraesCS2A02G112300|TraesCS2B02G062000|TraesCS1A02G069800|TraesCS7D02G536300|TraesCS1B02G208900|…	107	16180	0.00015	0.023
organophosphate metabolic process	Biological Progcess	GO:0019637	TraesCS1B02G340300|TraesCS1B02G312700|TraesCS4D02G069300|TraesCS1B02G000600|TraesCS6B02G342400|TraesCS2A02G127300|TraesCS2D02G497500|TraesCS1B02G090500|TraesCS1B02G110400|TraesCS6D02G024400|TraesCS3B02G215600|TraesCS3D02G496900|TraesCS5B02G003000|TraesCS1B02G078600|TraesCS1A02G001800|TraesCS7B02G421700|TraesCS1B02G297300|TraesCS1B02G108800|TraesCS5A02G002800|TraesCS4B02G133100|TraesCS4D02G176600|…	48	5805	0.00015	0.023
membrane fusion	Biological Progcess	GO:0061025	TraesCS1D02G403400|TraesCS7B02G037700|TraesCS7D02G307100|TraesCS4D02G148600|TraesCS7D02G536300|TraesCS5A02G429000|TraesCS7A02G136600|TraesCS3B02G193500|TraesCS7B02G260100|TraesCS5A02G138300|TraesCS7D02G354500|TraesCS7B02G473200|TraesCS1B02G135400|TraesCS3B02G215600|TraesCS3A02G186000	15	1020	0.00015	0.023
phosphatidylinositol metabolic process	Biological Progcess	GO:0046488	TraesCS3D02G515200|TraesCS5B02G132400|TraesCS4B02G133100|TraesCS6A02G302300|TraesCS4A02G185600|TraesCS2D02G469300|TraesCS4D02G069300|TraesCS5A02G429000|TraesCS3B02G215600|TraesCS3A02G186000|TraesCS1B02G078600	11	591	0.00016	0.024
trichoblast differentiation	Biological Progcess	GO:0010054	TraesCS2D02G342500|TraesCS7A02G251200|TraesCS4A02G036100|TraesCS4D02G150200|TraesCS4D02G268200|TraesCS3A02G270400|TraesCS4B02G133100|TraesCS3D02G246200|TraesCS1B02G196700|TraesCS7B02G037700|TraesCS5B02G132400|TraesCS6A02G302300|TraesCS3A02G135400|TraesCS4A02G185600|TraesCS7A02G136600|TraesCS7B02G139900|TraesCS1A02G392100|TraesCS1B02G124800|TraesCS1D02G187400|TraesCS7D02G232700|TraesCS7B02G055200|…	22	1922	0.00018	0.025
inorganic ion transmembrane transport	Biological Progcess	GO:0098660	TraesCS2D02G342500|TraesCS5A02G088200|TraesCS5D02G124000|TraesCS6B02G353300|TraesCS5B02G292600|TraesCS6B02G162200|TraesCS5A02G512200|TraesCS5B02G003000|TraesCS5D02G300800|TraesCS5A02G138300|TraesCS2D02G292600|TraesCS3B02G372100|TraesCS1B02G435700|TraesCS3D02G334000|TraesCS6D02G123300|TraesCS3A02G296100|TraesCS7B02G421700|TraesCS5A02G002800|TraesCS3D02G470100|TraesCS3B02G330500|TraesCS5A02G440100|…	22	1965	0.00024	0.034
pectin catabolic process	Biological Progcess	GO:0045490	TraesCS2B02G107500|TraesCS5A02G450600|TraesCS5D02G224600|TraesCS5D02G460500|TraesCS2A02G092800|TraesCS5B02G458900	6	177	0.00025	0.034
regulation of cell differentiation	Biological Progcess	GO:0045595	TraesCS2D02G342500|TraesCS7D02G475200|TraesCS7A02G488800|TraesCS7A02G251200|TraesCS5D02G124000|TraesCS7B02G139900|TraesCS4D02G150200|TraesCS5A02G138300|TraesCS3A02G270400|TraesCS1A02G392100|TraesCS5A02G118200|TraesCS7B02G208600	12	730	0.00026	0.034
hexose transport	Biological Progcess	GO:0008645	TraesCS6B02G162200|TraesCS1B02G435700|TraesCS2B02G055700|TraesCS5D02G300800|TraesCS6D02G123300|TraesCS5A02G440100|TraesCS5B02G292600	7	256	0.00028	0.035
plant epidermal cell differentiation	Biological Progcess	GO:0090627	TraesCS2D02G342500|TraesCS7A02G251200|TraesCS4A02G036100|TraesCS4D02G150200|TraesCS4D02G268200|TraesCS3A02G270400|TraesCS4B02G133100|TraesCS3D02G246200|TraesCS1B02G196700|TraesCS7B02G208600|TraesCS7B02G037700|TraesCS5B02G132400|TraesCS6A02G302300|TraesCS3A02G135400|TraesCS4A02G185600|TraesCS7A02G136600|TraesCS7B02G139900|TraesCS1A02G392100|TraesCS1B02G124800|TraesCS1D02G187400|TraesCS7D02G232700|…	23	2125	0.00028	0.035
monosaccharide transport	Biological Progcess	GO:0015749	TraesCS6B02G162200|TraesCS1B02G435700|TraesCS2B02G055700|TraesCS5D02G300800|TraesCS6D02G123300|TraesCS5A02G440100|TraesCS5B02G292600	7	256	0.00028	0.035
cation transmembrane transport	Biological Progcess	GO:0098655	TraesCS2D02G342500|TraesCS5A02G088200|TraesCS5D02G124000|TraesCS6B02G353300|TraesCS5B02G292600|TraesCS6B02G162200|TraesCS5A02G512200|TraesCS7D02G307100|TraesCS5B02G003000|TraesCS5D02G300800|TraesCS5A02G138300|TraesCS2D02G292600|TraesCS3B02G372100|TraesCS1B02G435700|TraesCS3D02G334000|TraesCS6D02G123300|TraesCS3A02G296100|TraesCS7B02G421700|TraesCS5A02G002800|TraesCS3D02G470100|TraesCS3B02G330500|…	23	2130	0.00029	0.036
glucose import	Biological Progcess	GO:0046323	TraesCS6B02G162200|TraesCS1B02G435700|TraesCS5D02G300800|TraesCS6D02G123300|TraesCS5A02G440100|TraesCS5B02G292600	6	186	0.00033	0.039
glucose transport	Biological Progcess	GO:0015758	TraesCS6B02G162200|TraesCS1B02G435700|TraesCS5D02G300800|TraesCS6D02G123300|TraesCS5A02G440100|TraesCS5B02G292600	6	192	0.00039	0.045
polysaccharide catabolic process	Biological Progcess	GO:0000272	TraesCS2B02G107500|TraesCS1B02G139100|TraesCS5D02G224600|TraesCS6B02G368000|TraesCS5A02G450600|TraesCS5D02G460500|TraesCS6A02G337300|TraesCS2A02G092800|TraesCS5B02G458900|TraesCS6D02G318100|TraesCS3A02G366400|TraesCS6D02G312500	12	772	0.00042	0.047
root epidermal cell differentiation	Biological Progcess	GO:0010053	TraesCS2D02G342500|TraesCS7A02G251200|TraesCS4A02G036100|TraesCS4D02G150200|TraesCS4D02G268200|TraesCS3A02G270400|TraesCS4B02G133100|TraesCS3D02G246200|TraesCS1B02G196700|TraesCS7B02G037700|TraesCS5B02G132400|TraesCS6A02G302300|TraesCS3A02G135400|TraesCS4A02G185600|TraesCS7A02G136600|TraesCS7B02G139900|TraesCS1A02G392100|TraesCS1B02G124800|TraesCS1D02G187400|TraesCS7D02G232700|TraesCS7B02G055200|…	22	2046	0.00042	0.047
pectinesterase inhibitor activity	Molecular Function	GO:0046910	TraesCS2B02G107500|TraesCS5A02G450600|TraesCS5D02G224600|TraesCS2A02G518500|TraesCS2A02G092800|TraesCS5B02G458900|TraesCS5D02G460500|TraesCS1D02G230700|TraesCS2B02G546900	9	175	2.8e-07	0.00028
carbonate dehydratase activity	Molecular Function	GO:0004089	TraesCS4D02G116400|TraesCS4A02G196600|TraesCS5D02G243600|TraesCS2D02G292600|TraesCS7A02G454300|TraesCS4B02G118700	6	77	3e-06	0.0015
hexose transmembrane transporter activity	Molecular Function	GO:0015149	TraesCS6B02G162200|TraesCS1D02G045400|TraesCS1B02G435700|TraesCS2B02G055700|TraesCS5D02G300800|TraesCS6D02G123300|TraesCS5A02G440100|TraesCS5B02G292600	8	259	4.6e-05	0.0091
aspartyl esterase activity	Molecular Function	GO:0045330	TraesCS2B02G107500|TraesCS5A02G450600|TraesCS5D02G224600|TraesCS5D02G460500|TraesCS2A02G092800|TraesCS5B02G458900	6	121	3.4e-05	0.0091
monosaccharide transmembrane transporter activity	Molecular Function	GO:0015145	TraesCS6B02G162200|TraesCS1D02G045400|TraesCS1B02G435700|TraesCS2B02G055700|TraesCS5D02G300800|TraesCS6D02G123300|TraesCS5A02G440100|TraesCS5B02G292600	8	259	4.6e-05	0.0091
pectinesterase activity	Molecular Function	GO:0030599	TraesCS2B02G107500|TraesCS5A02G450600|TraesCS5D02G224600|TraesCS2A02G518500|TraesCS2A02G092800|TraesCS5B02G458900|TraesCS5D02G460500|TraesCS1D02G230700|TraesCS2B02G546900	9	390	0.00014	0.023
glucose transmembrane transporter activity	Molecular Function	GO:0005355	TraesCS6B02G162200|TraesCS1B02G435700|TraesCS2B02G055700|TraesCS5D02G300800|TraesCS6D02G123300|TraesCS5A02G440100|TraesCS5B02G292600	7	256	0.00028	0.04
pollen tube	Cellular Component	GO:0090406	TraesCS5B02G132400|TraesCS7D02G475200|TraesCS4B02G133100|TraesCS1D02G230700|TraesCS7A02G488800|TraesCS7A02G251200|TraesCS3A02G135400|TraesCS2B02G546900|TraesCS4A02G185600|TraesCS3D02G246200|TraesCS2A02G518500|TraesCS1B02G073800|TraesCS7B02G139900|TraesCS4D02G150200|TraesCS1A02G392100|TraesCS5A02G440100|TraesCS3A02G270400|TraesCS2A02G181100	18	1067	5.7e-06	0.0042
cell projection	Cellular Component	GO:0042995	TraesCS5B02G132400|TraesCS7D02G475200|TraesCS4B02G133100|TraesCS7D02G011200|TraesCS7A02G488800|TraesCS7A02G251200|TraesCS3A02G135400|TraesCS2B02G546900|TraesCS4A02G185600|TraesCS3D02G246200|TraesCS2A02G518500|TraesCS1B02G073800|TraesCS7B02G139900|TraesCS4D02G150200|TraesCS1A02G392100|TraesCS5A02G440100|TraesCS1D02G230700|TraesCS3A02G270400|TraesCS2A02G181100	19	1356	3.9e-05	0.014

## Sheet: Table S4
Table S4. Homologous lncRNAs between wheat and other species.
Wheat lncRNA	Homolog lncRNA	Identity (%)	E-value	Bit score	Group
lncRNA.109806.2	AT3G16080.2	93.651	4.35e-20	95.3	T. aestivum-A. thaliana
lncRNA.121861.1	AT3G16080.2	93.651	5.46e-20	95.3	T. aestivum-A. thaliana
lncRNA.131312.1	AT1G28135.1	95.775	4.98e-26	115	T. aestivum-A. thaliana
lncRNA.83619.1	AT5G61310.2	75.978	1.49e-17	87.9	T. aestivum-A. thaliana
lncRNA.91288.1	AT1G28135.1	95.775	8.12e-26	115	T. aestivum-A. thaliana
lncRNA.1.1	AET1Gv20000400.1	95.198	1.97e-156	553	T. aestivum-Ae. tauschii
lncRNA.100018.1	AET3Gv20359300.9	100	2.03e-29	130	T. aestivum-Ae. tauschii
lncRNA.100042.1	AET5Gv20506200.27	97.701	8.51e-80	300	T. aestivum-Ae. tauschii
lncRNA.10006.4	AET7Gv21127200.16	98.333	1.95e-21	106	T. aestivum-Ae. tauschii
lncRNA.100099.1	AET5Gv20437300.9	98.78	6.86e-78	292	T. aestivum-Ae. tauschii
lncRNA.100105.1	AET5Gv20438300.2	99.889	0	1664	T. aestivum-Ae. tauschii
lncRNA.100126.1	AET5Gv20442500.19	100	0	2632	T. aestivum-Ae. tauschii
lncRNA.100150.1	AET5Gv20446900.18	99.969	0	5928	T. aestivum-Ae. tauschii
lncRNA.100153.3	AET5Gv20447400.3	100	1.56e-49	198	T. aestivum-Ae. tauschii
lncRNA.100156.1	AET5Gv20448300.2	98.958	0	684	T. aestivum-Ae. tauschii
lncRNA.100172.1	AET4Gv20698500.7	98.3	0	1855	T. aestivum-Ae. tauschii
lncRNA.100184.1	AET4Gv20177600.9	98.555	0	1101	T. aestivum-Ae. tauschii
lncRNA.100243.1	AET5Gv20462500.1	99.94	0	6192	T. aestivum-Ae. tauschii
lncRNA.100254.1	AET4Gv20179500.13	96.277	1.04e-82	309	T. aestivum-Ae. tauschii
lncRNA.100263.1	AET5Gv21040900.1	95.57	1.13e-66	254	T. aestivum-Ae. tauschii
lncRNA.100265.1	AET5Gv21033300.2	92.073	1.84e-58	228	T. aestivum-Ae. tauschii
lncRNA.10028.1	AET1Gv20514400.3	100	7.97e-15	82.4	T. aestivum-Ae. tauschii
lncRNA.100310.1	AET2Gv20884700.5	93.031	3.92e-115	416	T. aestivum-Ae. tauschii
lncRNA.100310.2	AET5Gv20470800.8	100	2.64e-62	239	T. aestivum-Ae. tauschii
lncRNA.100330.1	AET5Gv20473900.1	99.721	0	1315	T. aestivum-Ae. tauschii
lncRNA.100354.1	AET1Gv20927000.5	96.842	9.34e-37	158	T. aestivum-Ae. tauschii
lncRNA.100387.1	AET3Gv21051700.44	98.333	8.09e-22	104	T. aestivum-Ae. tauschii
lncRNA.100393.1	AET5Gv20482600.3	99.444	0	3583	T. aestivum-Ae. tauschii
lncRNA.100412.1	AET1Gv20252800.12	97.978	0	942	T. aestivum-Ae. tauschii
lncRNA.100426.1	AET3Gv20610800.1	96.875	0	643	T. aestivum-Ae. tauschii
lncRNA.100427.1	AET6Gv20045900.2	97.705	0	1040	T. aestivum-Ae. tauschii
lncRNA.100433.1	AET5Gv20488200.24	100	1.35e-111	403	T. aestivum-Ae. tauschii
lncRNA.100434.1	AET5Gv20488200.27	100	0	664	T. aestivum-Ae. tauschii
lncRNA.10044.1	AET1Gv20516100.8	90.841	0	691	T. aestivum-Ae. tauschii
lncRNA.100450.1	AET5Gv20490600.4	100	2.47e-12	75	T. aestivum-Ae. tauschii
lncRNA.100461.1	AET2Gv20261900.1	94.595	2.47e-08	58.4	T. aestivum-Ae. tauschii
lncRNA.100478.1	AET5Gv20497400.12	99.911	0	10379	T. aestivum-Ae. tauschii
lncRNA.100539.1	AET5Gv20506200.22	100	2.14e-96	355	T. aestivum-Ae. tauschii
lncRNA.100544.1	AET6Gv20507100.3	100	1.43e-08	62.1	T. aestivum-Ae. tauschii
lncRNA.100558.1	AET5Gv20508900.10	100	0	2183	T. aestivum-Ae. tauschii
lncRNA.100568.1	AET5Gv20511500.7	100	0	660	T. aestivum-Ae. tauschii
lncRNA.100575.1	AET5Gv20110400.1	93.897	5.69e-88	322	T. aestivum-Ae. tauschii
lncRNA.100600.1	AET1Gv20545800.4	95.215	3.45e-90	331	T. aestivum-Ae. tauschii
lncRNA.100631.1	AET5Gv20522700.17	99.782	0	841	T. aestivum-Ae. tauschii
lncRNA.100650.1	AET5Gv20526200.11	99.464	0	676	T. aestivum-Ae. tauschii
lncRNA.100666.1	AET2Gv21255900.1	99.92	0	2300	T. aestivum-Ae. tauschii
lncRNA.10069.1	AET4Gv20534400.1	94.783	1.12e-44	180	T. aestivum-Ae. tauschii
lncRNA.100696.2	AET5Gv20534300.5	100	0	763	T. aestivum-Ae. tauschii
lncRNA.100733.1	AET5Gv20542900.2	100	0	688	T. aestivum-Ae. tauschii
lncRNA.100734.1	AET5Gv20543100.12	99.851	0	1232	T. aestivum-Ae. tauschii
lncRNA.100737.1	AET6Gv20155000.6	97.912	0	743	T. aestivum-Ae. tauschii
lncRNA.100749.1	AET5Gv20546700.5	100	0	778	T. aestivum-Ae. tauschii
lncRNA.100788.1	AET5Gv20555100.3	100	0	704	T. aestivum-Ae. tauschii
lncRNA.100808.1	AET5Gv20909400.3	93.889	4.06e-152	538	T. aestivum-Ae. tauschii
lncRNA.100838.1	AET7Gv20121200.2	96.97	1.85e-06	56.5	T. aestivum-Ae. tauschii
lncRNA.100881.1	AET5Gv20569600.16	98.804	0	745	T. aestivum-Ae. tauschii
lncRNA.100882.1	AET5Gv20569600.23	99.364	0	856	T. aestivum-Ae. tauschii
lncRNA.100933.1	AET5Gv20577500.1	99.08	2.9e-167	586	T. aestivum-Ae. tauschii
lncRNA.100966.1	AET5Gv20585500.9	100	1.19e-109	394	T. aestivum-Ae. tauschii
lncRNA.100976.1	AET5Gv20586000.21	100	0	701	T. aestivum-Ae. tauschii
lncRNA.101023.1	AET5Gv20595600.1	100	1.31e-150	532	T. aestivum-Ae. tauschii
lncRNA.101031.4	AET5Gv20596700.14	99.483	0	1055	T. aestivum-Ae. tauschii
lncRNA.101033.1	AET5Gv20597100.1	99.841	0	1155	T. aestivum-Ae. tauschii
lncRNA.101110.1	AET5Gv20609600.6	100	1.17e-151	538	T. aestivum-Ae. tauschii
lncRNA.101111.1	AET5Gv20610300.1	100	1.61e-26	122	T. aestivum-Ae. tauschii
lncRNA.101118.1	AET5Gv20611600.4	99.757	0	1511	T. aestivum-Ae. tauschii
lncRNA.101121.1	AET5Gv20612200.3	100	0	1317	T. aestivum-Ae. tauschii
lncRNA.101133.1	AET5Gv20613900.7	99.725	0	667	T. aestivum-Ae. tauschii
lncRNA.101142.1	AET5Gv20614900.16	100	0	702	T. aestivum-Ae. tauschii
lncRNA.101149.1	AET5Gv20616600.6	98.687	0	2289	T. aestivum-Ae. tauschii
lncRNA.101161.2	AET5Gv20619700.51	99.85	0	3674	T. aestivum-Ae. tauschii
lncRNA.101175.1	AET5Gv20622800.1	98.883	9.65e-87	318	T. aestivum-Ae. tauschii
lncRNA.101200.1	AET5Gv20626700.6	100	6.85e-45	183	T. aestivum-Ae. tauschii
lncRNA.101210.1	AET5Gv20628200.4	100	3.19e-105	379	T. aestivum-Ae. tauschii
lncRNA.101212.1	AET5Gv20628600.7	99.849	0	1218	T. aestivum-Ae. tauschii
lncRNA.101222.1	AET7Gv20862500.7	80.142	2.33e-20	102	T. aestivum-Ae. tauschii
lncRNA.101296.1	AET5Gv20643100.2	99.816	0	998	T. aestivum-Ae. tauschii
lncRNA.101329.1	AET1Gv20879000.1	98.752	0	3555	T. aestivum-Ae. tauschii
lncRNA.101359.1	AET5Gv20657300.7	99.695	1.2e-170	601	T. aestivum-Ae. tauschii
lncRNA.101372.1	AET5Gv20659100.4	100	0	854	T. aestivum-Ae. tauschii
lncRNA.101394.1	AET5Gv20664400.12	100	1.48e-95	351	T. aestivum-Ae. tauschii
lncRNA.101397.7	AET5Gv20664800.7	100	8.78e-35	148	T. aestivum-Ae. tauschii
lncRNA.101405.1	AET5Gv20666700.10	100	1.65e-102	375	T. aestivum-Ae. tauschii
lncRNA.101413.1	AET5Gv20668700.3	100	0	710	T. aestivum-Ae. tauschii
lncRNA.101449.1	AET5Gv20675000.1	100	7.39e-31	137	T. aestivum-Ae. tauschii
lncRNA.101453.1	AET5Gv20676700.4	100	1.98e-141	501	T. aestivum-Ae. tauschii
lncRNA.101461.1	AET5Gv20677200.22	94.958	1.75e-103	374	T. aestivum-Ae. tauschii
lncRNA.101517.1	AET5Gv20687300.4	100	2.25e-103	374	T. aestivum-Ae. tauschii
lncRNA.101534.1	AET5Gv20690000.5	99.639	2.23e-142	507	T. aestivum-Ae. tauschii
lncRNA.101534.2	AET5Gv20690000.20	99.84	0	5751	T. aestivum-Ae. tauschii
lncRNA.101535.1	AET5Gv20690000.21	100	0	1773	T. aestivum-Ae. tauschii
lncRNA.101538.1	AET5Gv20691200.14	100	3.07e-83	311	T. aestivum-Ae. tauschii
lncRNA.101558.1	AET5Gv20694800.5	99.804	0	5607	T. aestivum-Ae. tauschii
lncRNA.101573.1	AET5Gv20697400.1	99.708	1.8e-179	627	T. aestivum-Ae. tauschii
lncRNA.101592.1	AET5Gv20701400.5	99.488	0	1066	T. aestivum-Ae. tauschii
lncRNA.101603.1	AET2Gv20725300.1	90.76	0	641	T. aestivum-Ae. tauschii
lncRNA.101686.1	AET5Gv20722700.1	99.842	0	1162	T. aestivum-Ae. tauschii
lncRNA.101695.1	AET5Gv20725100.1	83.591	1.25e-78	292	T. aestivum-Ae. tauschii
lncRNA.101706.1	AET5Gv20726400.24	100	1.87e-135	481	T. aestivum-Ae. tauschii
lncRNA.101708.1	AET5Gv20726400.53	92.739	0	1105	T. aestivum-Ae. tauschii
lncRNA.101711.1	AET5Gv20726400.41	99.398	1.05e-171	601	T. aestivum-Ae. tauschii
lncRNA.101750.1	AET5Gv21120800.1	85.548	0	763	T. aestivum-Ae. tauschii
lncRNA.101773.1	AET5Gv20736900.1	100	0	3917	T. aestivum-Ae. tauschii
lncRNA.101782.1	AET5Gv20737800.13	99.679	1.27e-162	571	T. aestivum-Ae. tauschii
lncRNA.101783.1	AET5Gv20737800.14	99.862	0	1330	T. aestivum-Ae. tauschii
lncRNA.101801.1	AET5Gv20740300.3	99.705	0	1862	T. aestivum-Ae. tauschii
lncRNA.101808.1	AET5Gv20741500.1	99.646	0	1031	T. aestivum-Ae. tauschii
lncRNA.101813.1	AET5Gv20742100.23	78.729	2.42e-57	224	T. aestivum-Ae. tauschii
lncRNA.101823.1	AET5Gv20508900.9	78.755	5.21e-43	174	T. aestivum-Ae. tauschii
lncRNA.101835.2	AET4Gv20851300.9	94.872	7.87e-27	122	T. aestivum-Ae. tauschii
lncRNA.10190.1	AET3Gv20333300.2	81.818	1.21e-58	230	T. aestivum-Ae. tauschii
lncRNA.101956.2	AET5Gv20770600.1	100	2.06e-139	497	T. aestivum-Ae. tauschii
lncRNA.101983.1	AET5Gv20776500.9	100	4.5e-95	346	T. aestivum-Ae. tauschii
lncRNA.101987.1	AET3Gv20244300.24	93.689	1.76e-174	612	T. aestivum-Ae. tauschii
lncRNA.1020.1	AET4Gv20115700.6	90.426	1.8e-64	248	T. aestivum-Ae. tauschii
lncRNA.102020.1	AET5Gv20789000.9	89.388	1.03e-80	300	T. aestivum-Ae. tauschii
lncRNA.10203.1	AET1Gv20540900.1	97.222	2.39e-08	62.1	T. aestivum-Ae. tauschii
lncRNA.102044.1	AET5Gv21131500.9	97.396	8.36e-89	327	T. aestivum-Ae. tauschii
lncRNA.102053.1	AET5Gv20792000.7	94.648	0	990	T. aestivum-Ae. tauschii
lncRNA.102103.1	AET5Gv20286600.28	90.647	9.27e-46	183	T. aestivum-Ae. tauschii
lncRNA.102104.1	AET5Gv20800500.1	100	3.44e-156	549	T. aestivum-Ae. tauschii
lncRNA.102110.1	AET5Gv20800900.1	100	3.32e-65	250	T. aestivum-Ae. tauschii
lncRNA.102122.1	AET5Gv20802100.7	99.444	1.43e-89	327	T. aestivum-Ae. tauschii
lncRNA.102145.1	AET5Gv20806900.1	100	0	1061	T. aestivum-Ae. tauschii
lncRNA.102172.1	AET5Gv20811400.1	94.872	2.88e-101	366	T. aestivum-Ae. tauschii
lncRNA.102220.1	AET5Gv20825900.15	100	3.13e-144	512	T. aestivum-Ae. tauschii
lncRNA.102223.1	AET5Gv20993800.18	96.546	0	1903	T. aestivum-Ae. tauschii
lncRNA.102230.6	AET5Gv20828500.29	100	0	795	T. aestivum-Ae. tauschii
lncRNA.102234.1	AET5Gv20829400.2	100	0	1578	T. aestivum-Ae. tauschii
lncRNA.102242.1	AET5Gv20831200.15	100	6.14e-110	399	T. aestivum-Ae. tauschii
lncRNA.102271.2	AET5Gv20837100.6	94.643	2.15e-16	87.9	T. aestivum-Ae. tauschii
lncRNA.102278.1	AET5Gv20990600.2	81.928	9.03e-12	71.3	T. aestivum-Ae. tauschii
lncRNA.102307.1	AET5Gv20843000.1	99.377	0	1160	T. aestivum-Ae. tauschii
lncRNA.102350.1	AET5Gv20860900.9	100	7.35e-31	134	T. aestivum-Ae. tauschii
lncRNA.102389.1	AET5Gv20869100.7	100	0	702	T. aestivum-Ae. tauschii
lncRNA.10246.1	AET5Gv21137000.9	97.744	1.91e-128	457	T. aestivum-Ae. tauschii
lncRNA.102534.5	AET4Gv20025300.1	90.323	1.48e-14	82.4	T. aestivum-Ae. tauschii
lncRNA.102536.1	AET5Gv20403400.1	94.03	2.59e-51	204	T. aestivum-Ae. tauschii
lncRNA.102553.1	AET7Gv21082000.7	99.425	7.91e-85	316	T. aestivum-Ae. tauschii
lncRNA.102564.1	AET5Gv20899100.1	99.804	0	939	T. aestivum-Ae. tauschii
lncRNA.102566.5	AET5Gv20899400.7	100	0	881	T. aestivum-Ae. tauschii
lncRNA.102624.1	AET5Gv20908600.9	99.86	0	1312	T. aestivum-Ae. tauschii
lncRNA.102626.1	AET4Gv20147500.4	95.986	0	1404	T. aestivum-Ae. tauschii
lncRNA.102645.1	AET5Gv20913000.3	100	1.72e-120	433	T. aestivum-Ae. tauschii
lncRNA.102646.1	AET5Gv20913000.5	100	1.02e-162	571	T. aestivum-Ae. tauschii
lncRNA.102647.14	AET5Gv20912400.23	90.4	3.62e-39	165	T. aestivum-Ae. tauschii
lncRNA.102658.1	AET5Gv20914000.28	100	6.18e-150	529	T. aestivum-Ae. tauschii
lncRNA.102660.1	AET5Gv20914400.16	99.708	2.12e-178	627	T. aestivum-Ae. tauschii
lncRNA.102670.1	AET2Gv20086800.1	96.899	1.32e-55	217	T. aestivum-Ae. tauschii
lncRNA.102685.1	AET5Gv21123700.2	96.296	6.5e-17	89.8	T. aestivum-Ae. tauschii
[truncated: 10,613 more rows]

## Sheet: Table S5
Table S5. Sequence conservation of wheat lncRNAs based on results of whole-genome alignment.
[truncated: 10 more rows]

[truncated: 9 more sheets: Table S6, Table S7, Table S8, Table S9, Table S10, Table S11, Table S12, Table S13, Table S14]
